# Supplementary material for: Maternal prenatal screening programs that predict trisomy 21, trisomy 18, and neural tube defects in offspring
Source: PLoS One. 2023 Feb 21;18(2):e0281201. doi: 10.1371/journal.pone.0281201 (PMC9942960; doi:10.1371/journal.pone.0281201)
Supplement: S1 Data — (XLSX) [file pone.0281201.s002.xlsx]

## Sheet: Sheet1
NUM	lab	Screening program	Screening program 0	Gestation days	weight	Preparturition age	Gestational age confirmation method	smoking	diabetes	fetuses num	Sample qualification	crl	bpd	AFP in second trimester	AFP MOM in second trimester	hCG in second trimester	hCG MOM in second trimester	uE3 in second trimester	uE3 MOM in second trimester	PAPPA in first trimester	PAPPA MOM in first trimester	hCG in first trimester	hCG MOM in first trimester	nt	ntmom	T21 risk value	T18 risk value	T21 risk value	T18 results	NTD results	results	Combined screening	Prenatal diagnosis	Diagnosis result
1	Hangzhou Women’s Hospital	Combined screening	Two screening in STS	116	47.6	29.4	crlcycle	0	0	1	qualified	63	35	45	1.14	17.9	1.01							1.5		34065	100000	Low risk	Low risk	Low risk	Low risk	yes	no	normal
2	Hangzhou Women’s Hospital	Combined screening	Two screening in STS	129	70	30.88	crlcycle	0	0	1	qualified	76	42	68	1.82	5.38	0.63							1.6		100000	100000	Low risk	Low risk	Low risk	Low risk	yes	no	normal
3	Hangzhou Women’s Hospital	Second trimester screening	Two screening in STS	119	53	36.23	lmpcycle	0	0	1	qualified		36	44.6	1.15	12.5	0.86									2601	16573	Low risk	Low risk	Low risk	Low risk	no	no	normal
4	Hangzhou Women’s Hospital	Combined screening	Two screening in STS	117	52	22.54	crlcycle	0	0	1	qualified	64	35	35.2	0.93	4.51	0.28							1.3		100000	100000	Low risk	Low risk	Low risk	Low risk	yes	no	normal
5	Hangzhou Women’s Hospital	Second trimester screening	Two screening in STS	120	49	29.97	lmpcycle	0	0	1	qualified		40	40.7	0.98	21.5	1.45									1813	80131	Low risk	Low risk	Low risk	Low risk	no	no	normal
6	Hangzhou Women’s Hospital	Second trimester screening	Two screening in STS	115	48.5	36.49	lmpcycle	0	0	1	qualified		34	36.2	0.94	21.3	1.17									853	19579	intermediate risk	Low risk	Low risk	intermediate risk	no	no	normal
7	Hangzhou Women’s Hospital	Combined screening	Two screening in STS	119	49.9	36.13	crlcycle	0	0	1	qualified	68	37	66.8	1.65	8.74	0.57							1.46		61859	100000	Low risk	Low risk	Low risk	Low risk	yes	no	normal
8	Hangzhou Women’s Hospital	Combined screening	Two screening in STS	121	50	26.41	crlcycle	0	0	1	qualified	66	38	67.2	1.61	13.7	0.97							1.6		100000	100000	Low risk	Low risk	Low risk	Low risk	yes	no	normal
9	Hangzhou Women’s Hospital	Combined screening	Two screening in STS	118	72.5	30.26	crlcycle	0	0	1	qualified	64	37	38.7	1.3	27.6	2.46							1.2		25235	100000	Low risk	Low risk	Low risk	Low risk	yes	no	normal
10	Hangzhou Women’s Hospital	Combined screening	Two screening in STS	116	51	26.92	crlcycle	0	0	1	qualified	58	37	29.5	0.78	10.7	0.63							1.7		19039	100000	Low risk	Low risk	Low risk	Low risk	yes	no	normal
11	Hangzhou Women’s Hospital	Combined screening	Two screening in STS	112	59	29.26	crlcycle	0	0	1	qualified	55.5	34	21.8	0.69	14.3	0.8							1.3		38400	100000	Low risk	Low risk	Low risk	Low risk	yes	no	normal
12	Hangzhou Women’s Hospital	Combined screening	Two screening in STS	113	59	30.58	crlcycle	0	0	1	qualified	62.6	34	51.3	1.59	26.2	1.54							2		7002	100000	Low risk	Low risk	Low risk	Low risk	yes	no	normal
13	Hangzhou Women’s Hospital	Second trimester screening	Two screening in STS	118	54	37.25	crlcycle	0	0	1	qualified	78	37	49.5	1.32	43.5	2.94									126	31690	High risk	Low risk	Low risk	High risk	no	no	normal
14	Hangzhou Women’s Hospital	Combined screening	Two screening in STS	116	56	29.05	crlcycle	0	0	1	qualified	59	36	33.9	0.96	12.2	0.78							1.4		46956	100000	Low risk	Low risk	Low risk	Low risk	yes	no	normal
15	Hangzhou Women’s Hospital	Combined screening	Two screening in STS	118	46.5	33.63	crlcycle	0	0	1	qualified	62	35	31.2	0.75	38.8	2.34							1.5		1412	100000	Low risk	Low risk	Low risk	Low risk	yes	no	normal
16	Hangzhou Women’s Hospital	Combined screening	Two screening in STS	117	60	34.92	crlcycle	0	0	1	qualified	57	29	35	1.02	16.8	1.19							1		20291	100000	Low risk	Low risk	Low risk	Low risk	yes	no	normal
17	Hangzhou Women’s Hospital	Second trimester screening	Two screening in STS	112	56	33.76	lmpcycle	0	0	1	qualified	70	36	26.2	0.79	19.6	1.06									1230	22916	Low risk	Low risk	Low risk	Low risk	no	no	normal
18	Hangzhou Women’s Hospital	Combined screening	Two screening in STS	111	53	34.8	crlcycle	0	0	1	qualified	54	33	21.5	0.64	9.65	0.47							1.7		2983	100000	Low risk	Low risk	Low risk	Low risk	yes	no	normal
19	Hangzhou Women’s Hospital	Combined screening	Two screening in STS	110	65	28.68	crlcycle	0	0	1	qualified	59	32	23.1	0.81	10.3	0.58							1		59742	100000	Low risk	Low risk	Low risk	Low risk	yes	no	normal
20	Hangzhou Women’s Hospital	Second trimester screening	Two screening in STS	125	50	22.14	lmpcycle	0	0	1	qualified	62	36	66.3	1.48	29	2.32									1823	100000	Low risk	Low risk	Low risk	Low risk	no	no	normal
21	Hangzhou Women’s Hospital	Combined screening	Two screening in STS	123	64	31.32	crlcycle	0	0	1	qualified	72	41	46.8	1.29	8.62	0.8							2.1		17470	100000	Low risk	Low risk	Low risk	Low risk	yes	no	normal
22	Hangzhou Women’s Hospital	Second trimester screening	Two screening in STS	129	47.5	34.07	lmpcycle	0	0	1	qualified		43	40.2	0.81	11.3	0.95									1468	19053	Low risk	Low risk	Low risk	Low risk	no	no	normal
23	Hangzhou Women’s Hospital	Combined screening	Two screening in STS	123	51	26.28	crlcycle	0	0	1	qualified	75	37	46.5	1.09	53.6	4.12							1.8		418	100000	intermediate risk	Low risk	Low risk	intermediate risk	yes	no	normal
24	Hangzhou Women’s Hospital	Combined screening	Two screening in STS	109	62	33.78	crlcycle	0	0	1	qualified	60	30	23.6	0.81	12.4	0.64							1.6		6093	82374	Low risk	Low risk	Low risk	Low risk	yes	no	normal
25	Hangzhou Women’s Hospital	Combined screening	Two screening in STS	122	70	33.43	crlcycle	0	0	1	qualified	71	38	49	1.49	8.57	0.84							1.6		20376	100000	Low risk	Low risk	Low risk	Low risk	yes	no	normal
26	Hangzhou Women’s Hospital	Second trimester screening	Two screening in STS	124	66.3	39.54	bpdcycle	0	0	1	qualified		39	21.1	0.59	5.69	0.56									378	891	intermediate risk	intermediate risk	Low risk	intermediate risk	no	no	normal
27	Hangzhou Women’s Hospital	Combined screening	Two screening in STS	136	60	30.68	crlcycle	0	0	1	qualified	71	39	70	1.47	12	1.36							1.4		28882	100000	Low risk	Low risk	Low risk	Low risk	yes	no	normal
28	Hangzhou Women’s Hospital	Combined screening	Two screening in STS	110	44.8	33.88	crlcycle	0	0	1	qualified	60	30	59.3	1.6	22.1	0.92							1.9		14129	100000	Low risk	Low risk	Low risk	Low risk	yes	no	normal
29	Hangzhou Women’s Hospital	Second trimester screening	Two screening in STS	114	48.7	35.59	lmpcycle	0	0	1	qualified		30	23	0.61	30.6	1.62									172	13213	High risk	Low risk	Low risk	High risk	no	no	normal
30	Hangzhou Women’s Hospital	Combined screening	Two screening in STS	107	54.5	24.52	crlcycle	0	0	1	qualified	68	32	31.5	1.02	16.3	0.68							1.6		50663	100000	Low risk	Low risk	Low risk	Low risk	yes	no	normal
31	Hangzhou Women’s Hospital	Combined screening	Two screening in STS	108	50	17.89	crlcycle	0	0	1	qualified	60	32	30.7	0.92	14.6	0.6									17160	100000	Low risk	Low risk	Low risk	Low risk	yes	no	normal
32	Hangzhou Women’s Hospital	Combined screening	Two screening in STS	120	48.9	25.46	crlcycle	0	0	1	qualified	60	40	47.3	1.13	16	1.08							2		11252	100000	Low risk	Low risk	Low risk	Low risk	yes	no	normal
33	Hangzhou Women’s Hospital	Second trimester screening	Two screening in STS	119	62	27.61	lmpcycle	0	0	1	qualified		40	27.7	0.8	6.76	0.53									8154	13016	Low risk	Low risk	Low risk	Low risk	no	no	normal
34	Hangzhou Women’s Hospital	Combined screening	Two screening in STS	117	86.8	33.73	crlcycle	0	0	1	qualified	64	35	30	1.2	8.99	0.94							1.7		14177	100000	Low risk	Low risk	Low risk	Low risk	yes	no	normal
35	Hangzhou Women’s Hospital	Combined screening	Two screening in STS	116	45.7	31.96	crlcycle	0	0	1	qualified	59	33	62.4	1.54	37.9	2.09							0.76		2352	100000	Low risk	Low risk	Low risk	Low risk	yes	no	normal
36	Hangzhou Women’s Hospital	Combined screening	Two screening in STS	118	54.3	26.68	crlcycle	0	0	1	qualified	64	33	28.6	0.76	34	2.31							1.2		1419	100000	Low risk	Low risk	Low risk	Low risk	yes	no	normal
37	Hangzhou Women’s Hospital	Combined screening	Two screening in STS	112	58	29.13	crlcycle	0	0	1	qualified	62	34	35.4	1.1	12.3	0.68							2		12134	100000	Low risk	Low risk	Low risk	Low risk	yes	no	normal
38	Hangzhou Women’s Hospital	Combined screening	Two screening in STS	116	58.5	28.93	crlcycle	0	0	1	qualified	62	35	36.1	1.05	13.8	0.92							1.5		44845	100000	Low risk	Low risk	Low risk	Low risk	yes	no	normal
39	Hangzhou Women’s Hospital	Combined screening	Two screening in STS	118	53	30.71	crlcycle	0	0	1	qualified	59	37	39.8	1.04	18.8	1.25							1.2		18615	100000	Low risk	Low risk	Low risk	Low risk	yes	no	normal
40	Hangzhou Women’s Hospital	Combined screening	Two screening in STS	113	52	28.9	crlcycle	0	0	1	qualified	50	37	29.1	0.82	15.9	0.84							0.8		41624	100000	Low risk	Low risk	Low risk	Low risk	yes	no	normal
41	Hangzhou Women’s Hospital	Second trimester screening	Two screening in STS	143	65	37.93	bpdcycle	0	0	1	qualified		45.8	83	1.65	4.75	0.69									5386	8113	Low risk	Low risk	Low risk	Low risk	no	no	normal
42	Hangzhou Women’s Hospital	Second trimester screening	Two screening in STS	115	62	34.22	lmpcycle	0	0	1	qualified		36	56.6	1.76	18.7	1.26									4152	48336	Low risk	Low risk	Low risk	Low risk	no	no	normal
43	Hangzhou Women’s Hospital	Combined screening	Two screening in STS	128	76.2	27.65	crlcycle	0	0	1	qualified	80	42	59.7	1.75	17.6	2.23							1.8		15922	100000	Low risk	Low risk	Low risk	Low risk	yes	no	normal
44	Hangzhou Women’s Hospital	Second trimester screening	Two screening in STS	111	51	37.13	lmpcycle	0	0	1	qualified		34	27.7	0.8	33.7	1.61									243	17156	High risk	Low risk	Low risk	High risk	no	no	normal
45	Hangzhou Women’s Hospital	Combined screening	Two screening in STS	115	55	29.64	crlcycle	0	0	1	qualified	46.4	32	30.2	0.86	25.7	1.56							0.8		15795	100000	Low risk	Low risk	Low risk	Low risk	yes	no	normal
46	Hangzhou Women’s Hospital	Combined screening	Two screening in STS	143	45	24.82	crlcycle	0	0	1	qualified	62	43	63.4	0.97	8.69	0.94							1.3		52360	100000	Low risk	Low risk	Low risk	Low risk	yes	no	normal
47	Hangzhou Women’s Hospital	Combined screening	Two screening in STS	113	53.5	29.36	crlcycle	0	0	1	qualified	55	35	27.5	0.79	12.3	0.67							1.1		62429	100000	Low risk	Low risk	Low risk	Low risk	yes	no	normal
48	Hangzhou Women’s Hospital	Combined screening	Two screening in STS	126	70	34.21	crlcycle	0	0	1	qualified	60	40	50.1	1.41	20.3	2.25							1.3		4385	100000	Low risk	Low risk	Low risk	Low risk	yes	no	normal
49	Hangzhou Women’s Hospital	Combined screening	Two screening in STS	123	59.5	24.51	crlcycle	0	0	1	qualified	69	40	36.1	0.94	16.9	1.47							1.6		25119	100000	Low risk	Low risk	Low risk	Low risk	yes	no	normal
50	Hangzhou Women’s Hospital	Combined screening	Two screening in STS	128	57	26.49	crlcycle	0	0	1	qualified	78	43	70.8	1.64	5.62	0.53							1.5		100000	100000	Low risk	Low risk	Low risk	Low risk	yes	no	normal
51	Hangzhou Women’s Hospital	Second trimester screening	Two screening in STS	113	64	27.92	assistantwaycycle	0	0	1	qualified		37	102	3.37	14.9	0.84									51752	35905	Low risk	Low risk	High risk	High risk	no	no	normal
52	Hangzhou Women’s Hospital	Second trimester screening	Two screening in STS	109	51.5	30.74	lmpcycle	0	0	1	qualified		35	38.3	1.15	35.9	1.58									1923	93331	Low risk	Low risk	Low risk	Low risk	no	no	normal
53	Hangzhou Women’s Hospital	Second trimester screening	Two screening in STS	119	50.3	27.99	lmpcycle	0	0	1	qualified		37	44.7	1.11	12.4	0.82									9397	52670	Low risk	Low risk	Low risk	Low risk	no	no	normal
54	Hangzhou Women’s Hospital	Second trimester screening	Two screening in STS	106	66	37.16	assistantwaycycle	0	1	1	qualified		31	14.8	0.63	97.7	4.34									9	8296	High risk	Low risk	Low risk	High risk	no	no	normal
55	Hangzhou Women’s Hospital	Combined screening	Two screening in STS	108	56.5	26.57	crlcycle	0	0	1	qualified	47	31	27	0.88	24.8	1.12							1.2		100000	100000	Low risk	Low risk	Low risk	Low risk	yes	no	normal
56	Hangzhou Women’s Hospital	Combined screening	Two screening in STS	110	58.6	26.21	crlcycle	0	0	1	qualified	49	36	30.3	0.98	30.1	1.54							1.1		30474	100000	Low risk	Low risk	Low risk	Low risk	yes	no	normal
57	Hangzhou Women’s Hospital	Combined screening	Two screening in STS	124	49	33.83	crlcycle	0	0	1	qualified	57	38	51.2	1.15	26.9	2.06							1.3		2640	100000	Low risk	Low risk	Low risk	Low risk	yes	no	normal
58	Hangzhou Women’s Hospital	Second trimester screening	Two screening in STS	119	70	33.21	lmpcycle	0	0	1	qualified		36	35.8	1.14	24.1	2.15									579	71356	intermediate risk	Low risk	Low risk	intermediate risk	no	no	normal
59	Hangzhou Women’s Hospital	Combined screening	Two screening in STS	120	54.5	30.45	crlcycle	0	0	1	qualified	62	39	33	0.85	8.26	0.6							2.3		2793	100000	Low risk	Low risk	Low risk	Low risk	yes	no	normal
60	Hangzhou Women’s Hospital	Combined screening	Two screening in STS	115	47	31.83	crlcycle	0	0	1	qualified	54	37	34.8	0.89	14	0.75							1		51898	100000	Low risk	Low risk	Low risk	Low risk	yes	no	normal
61	Hangzhou Women’s Hospital	Combined screening	Two screening in STS	119	51.5	29.23	crlcycle	0	0	1	qualified	48	37	27.2	0.69	9.56	0.64							1.1		21845	100000	Low risk	Low risk	Low risk	Low risk	yes	no	normal
62	Hangzhou Women’s Hospital	Combined screening	Two screening in STS	118	50	26.43	crlcycle	0	0	1	qualified	53	36	45.1	1.14	16.1	1.02							1		100000	100000	Low risk	Low risk	Low risk	Low risk	yes	no	normal
63	Hangzhou Women’s Hospital	Combined screening	Two screening in STS	123	51.5	27.44	crlcycle	0	0	1	qualified	71	40	56.8	1.34	12.1	0.93							1.3		47029	100000	Low risk	Low risk	Low risk	Low risk	yes	no	normal
64	Hangzhou Women’s Hospital	Second trimester screening	Two screening in STS	124	47.6	25.96	lmpcycle	0	0	1	qualified		35	38.3	0.84	18.5	1.39									1926	83665	Low risk	Low risk	Low risk	Low risk	no	no	normal
65	Hangzhou Women’s Hospital	Second trimester screening	Two screening in STS	124	53.6	25.55	lmpcycle	0	0	1	qualified		36	31.9	0.76	19.7	1.62									1076	78539	Low risk	Low risk	Low risk	Low risk	no	no	normal
66	Hangzhou Women’s Hospital	Second trimester screening	Two screening in STS	118	49	32.84	bpdcycle	0	0	1	qualified		36	39	0.97	17.5	1.09									2197	39286	Low risk	Low risk	Low risk	Low risk	no	no	normal
67	Hangzhou Women’s Hospital	Combined screening	Two screening in STS	122	65	29.11	crlcycle	0	0	1	qualified	53	41	29.9	0.85	1.25	0.11							1.5		100000	1443	Low risk	Low risk	Low risk	Low risk	yes	no	normal
68	Hangzhou Women’s Hospital	Combined screening	Two screening in STS	120	57.4	25.25	crlcycle	0	0	1	qualified	62	40	29.6	0.79	14.3	1.09							1.7		8081	100000	Low risk	Low risk	Low risk	Low risk	yes	no	normal
69	Hangzhou Women’s Hospital	Combined screening	Two screening in STS	123	53.6	26.15	crlcycle	0	0	1	qualified	70	37	29.6	0.71	21.1	1.68							1.9		2997	100000	Low risk	Low risk	Low risk	Low risk	yes	no	normal
70	Hangzhou Women’s Hospital	Second trimester screening	Two screening in STS	125	59	29.49	lmpcycle	0	0	1	qualified		38	42.8	1.07	15.7	1.43									2406	93596	Low risk	Low risk	Low risk	Low risk	no	no	normal
71	Hangzhou Women’s Hospital	Second trimester screening	Two screening in STS	118	54	23.5	lmpcycle	0	0	1	qualified		39	45.8	1.22	13.1	0.88									12523	80054	Low risk	Low risk	Low risk	Low risk	no	no	normal
72	Hangzhou Women’s Hospital	Combined screening	Two screening in STS	126	48	31.12	crlcycle	0	0	1	qualified	76.4	41	44.1	0.94	12.1	0.96							2		7146	100000	Low risk	Low risk	Low risk	Low risk	yes	no	normal
73	Hangzhou Women’s Hospital	Combined screening	Two screening in STS	122	49	26.54	crlcycle	0	0	1	qualified	62	35	54.9	1.27	10.9	0.78							1.4		53154	100000	Low risk	Low risk	Low risk	Low risk	yes	no	normal
74	Hangzhou Women’s Hospital	Second trimester screening	Two screening in STS	130	62	28.12	lmpcycle	0	0	1	qualified		41	43.8	1.04	10.1	1.07									4843	75162	Low risk	Low risk	Low risk	Low risk	no	no	normal
75	Hangzhou Women’s Hospital	Combined screening	Two screening in STS	106	52	28.33	crlcycle	0	0	1	qualified	37	33	36.8	1.17	42.1	1.63									11639	100000	Low risk	Low risk	Low risk	Low risk	yes	no	normal
76	Hangzhou Women’s Hospital	Second trimester screening	Two screening in STS	123	60	22.03	lmpcycle	0	0	1	qualified		38	61.6	1.62	7.64	0.67									37906	51948	Low risk	Low risk	Low risk	Low risk	no	no	normal
77	Hangzhou Women’s Hospital	Second trimester screening	Two screening in STS	114	52	32.52	bpdcycle	0	0	1	qualified		34	52.4	1.46	7.66	0.42									26333	7103	Low risk	Low risk	Low risk	Low risk	no	no	normal
78	Hangzhou Women’s Hospital	Combined screening	Two screening in STS	114	48	24.42	crlcycle	0	0	1	qualified	50	38	34.1	0.9	11.6	0.6							1.3		19473	65477	Low risk	Low risk	Low risk	Low risk	yes	no	normal
79	Hangzhou Women’s Hospital	Combined screening	Two screening in STS	121	49.5	27.19	crlcycle	0	0	1	qualified	63	39	53.3	1.27	16.3	1.15							1.4		25769	100000	Low risk	Low risk	Low risk	Low risk	yes	no	normal
80	Hangzhou Women’s Hospital	Combined screening	Two screening in STS	117	57.5	29.41	crlcycle	0	0	1	qualified	74	32.8	48.2	1.37	17.2	1.17									5128	100000	Low risk	Low risk	Low risk	Low risk	yes	no	normal
81	Hangzhou Women’s Hospital	Combined screening	Two screening in STS	120	64	29.81	crlcycle	0	0	1	qualified	65	36.9	41.7	1.22	8.41	0.71							1.4		74315	100000	Low risk	Low risk	Low risk	Low risk	yes	no	normal
82	Hangzhou Women’s Hospital	Combined screening	Two screening in STS	113	55.3	29.74	crlcycle	0	0	1	qualified	69	30.1	27	0.8	29	1.62							1.4		3442	100000	Low risk	Low risk	Low risk	Low risk	yes	no	normal
83	Hangzhou Women’s Hospital	Combined screening	Two screening in STS	118	62	30.16	crlcycle	0	0	1	qualified	63	36	24	0.71	16	1.22							1.3		9905	100000	Low risk	Low risk	Low risk	Low risk	yes	no	normal
84	Hangzhou Women’s Hospital	Second trimester screening	Two screening in STS	128	58.5	22.64	bpdcycle	0	0	1	qualified		40.9	48.5	1.15	7.98	0.77									14112	61498	Low risk	Low risk	Low risk	Low risk	no	no	normal
85	Hangzhou Women’s Hospital	Combined screening	Two screening in STS	123	52.8	28.47	crlcycle	0	0	1	qualified	73	36.1	34.3	0.82	15.7	1.24							2.2		2968	100000	Low risk	Low risk	Low risk	Low risk	yes	no	normal
86	Hangzhou Women’s Hospital	Combined screening	Two screening in STS	117	54.5	28.07	crlcycle	0	0	1	qualified	60	34.4	33.8	0.92	14.2	0.93							1		74883	100000	Low risk	Low risk	Low risk	Low risk	yes	no	normal
87	Hangzhou Women’s Hospital	Combined screening	Two screening in STS	120	69	30.28	crlcycle	0	0	1	qualified	61	37.8	32.1	0.99	10.5	0.95							1.4		29655	100000	Low risk	Low risk	Low risk	Low risk	yes	no	normal
88	Hangzhou Women’s Hospital	Combined screening	Two screening in STS	114	42	20.22	crlcycle	0	0	1	qualified	54	33.9	34.4	0.83	23.4	1.12							1.3		37336	100000	Low risk	Low risk	Low risk	Low risk	yes	no	normal
89	Hangzhou Women’s Hospital	Combined screening	Two screening in STS	124	52	26.14	lmpcycle	0	0	1	qualified	65.5	36.5	39.5	0.92	20.2	1.62									2647	100000	Low risk	Low risk	Low risk	Low risk	yes	no	normal
90	Hangzhou Women’s Hospital	Combined screening	Two screening in STS	116	48	30.15	crlcycle	0	0	1	qualified	47.2	32.5	39.3	1	23.9	1.36							0.6		25269	100000	Low risk	Low risk	Low risk	Low risk	yes	no	normal
91	Hangzhou Women’s Hospital	Combined screening	Two screening in STS	123	62	33.74	crlcycle	0	0	1	qualified	71	37.8	23.9	0.64	15.6	1.41							1.4		4589	100000	Low risk	Low risk	Low risk	Low risk	yes	no	normal
92	Hangzhou Women’s Hospital	Combined screening	Two screening in STS	125	49.6	28.67	crlcycle	0	0	1	qualified	66	35	41	0.91	20.8	1.65							1.3		3035	100000	Low risk	Low risk	Low risk	Low risk	yes	no	normal
93	Hangzhou Women’s Hospital	Combined screening	Two screening in STS	116	58	29.46	crlcycle	0	0	1	qualified	51	38.4	30.8	0.89	15	0.99							1.2		21178	100000	Low risk	Low risk	Low risk	Low risk	yes	no	normal
94	Hangzhou Women’s Hospital	Combined screening	Two screening in STS	112	56.2	28.13	crlcycle	0	0	1	qualified	45	34	33.7	1.02	7.49	0.4							0.6		100000	100000	Low risk	Low risk	Low risk	Low risk	yes	no	normal
95	Hangzhou Women’s Hospital	Second trimester screening	Two screening in STS	111	51.5	27.76	lmpcycle	0	0	1	qualified	70	30	29.2	0.85	38	1.83									913	91038	intermediate risk	Low risk	Low risk	intermediate risk	no	no	normal
96	Hangzhou Women’s Hospital	Combined screening	Two screening in STS	105	60.9	25.49	bcycle	0	0	1	qualified	46	30	26.1	0.95	33.9	1.43							1.1		16588	100000	Low risk	Low risk	Low risk	Low risk	yes	no	normal
97	Hangzhou Women’s Hospital	Combined screening	Two screening in STS	111	62.9	31.11	lmpcycle	0	0	1	qualified	34	33	27.9	0.94	20.8	1.19									4781	100000	Low risk	Low risk	Low risk	Low risk	yes	no	normal
98	Hangzhou Women’s Hospital	Combined screening	Two screening in STS	124	56.1	29.26	crlcycle	0	0	1	qualified	62	39	39	0.96	6.83	0.58							1.3		72931	100000	Low risk	Low risk	Low risk	Low risk	yes	no	normal
99	Hangzhou Women’s Hospital	Second trimester screening	Two screening in STS	118	66.5	39.68	lmpcycle	0	0	1	qualified	62	38	35.9	1.12	17.2	1.4									381	13045	intermediate risk	Low risk	Low risk	intermediate risk	no	yes	normal
100	Hangzhou Women’s Hospital	Combined screening	Two screening in STS	117	49.2	29.62	crlcycle	0	0	1	qualified	64	37	34.3	0.87	53.7	3.25							1.3		2272	100000	Low risk	Low risk	Low risk	Low risk	yes	no	normal
101	Hangzhou Women’s Hospital	Combined screening	Two screening in STS	115	71.4	34.45	crlcycle	0	0	1	qualified	67	32	27.1	0.94	73.8	5.73							1.8		615	100000	intermediate risk	Low risk	Low risk	intermediate risk	yes	no	normal
102	Hangzhou Women’s Hospital	Combined screening	Two screening in STS	118	61	29.68	crlcycle	0	0	1	qualified	68	36	33.7	0.98	11.7	0.87							1.7		26009	100000	Low risk	Low risk	Low risk	Low risk	yes	no	normal
103	Hangzhou Women’s Hospital	Combined screening	Two screening in STS	120	41.7	26.22	crlcycle	0	0	1	qualified	69	37	35.5	0.77	14.8	0.9							1.1		34905	100000	Low risk	Low risk	Low risk	Low risk	yes	no	normal
104	Hangzhou Women’s Hospital	Second trimester screening	Two screening in STS	113	51	29.22	lmpcycle	0	0	1	qualified	58	31	24.8	0.69	9.58	0.5									5050	7057	Low risk	Low risk	Low risk	Low risk	no	no	normal
105	Hangzhou Women’s Hospital	Second trimester screening	Two screening in STS	114	54.9	33.94	lmpcycle	0	0	1	qualified	60	20	32.9	0.95	15.2	0.88									2605	22427	Low risk	Low risk	Low risk	Low risk	no	no	normal
106	Hangzhou Women’s Hospital	Second trimester screening	Two screening in STS	114	49.8	24.22	lmpcycle	0	0	1	qualified	62	21	39.5	1.07	19.4	1.04									6628	90176	Low risk	Low risk	Low risk	Low risk	no	no	normal
107	Hangzhou Women’s Hospital	Second trimester screening	Two screening in STS	112	45.7	26.26	lmpcycle	0	0	1	qualified	54	19	47.1	1.24	32	1.48									3876	100000	Low risk	Low risk	Low risk	Low risk	no	no	normal
108	Hangzhou Women’s Hospital	Second trimester screening	Two screening in STS	108	55.8	29.62	lmpcycle	0	0	1	qualified	45	16	29.2	0.95	27.8	1.24									2469	69084	Low risk	Low risk	Low risk	Low risk	no	no	normal
109	Hangzhou Women’s Hospital	Combined screening	Two screening in STS	119	57	30.63	crlcycle	0	0	1	qualified	58		72.7	1.98	33.3	2.44							1.2		100000	100000	Low risk	Low risk	Low risk	Low risk	yes	no	normal
110	Hangzhou Women’s Hospital	Combined screening	Two screening in STS	110	56	21.38	crlcycle	0	0	1	qualified	51		31.7	0.99	8.07	0.39							1.1		100000	100000	Low risk	Low risk	Low risk	Low risk	yes	no	normal
111	Hangzhou Women’s Hospital	Combined screening	Two screening in STS	122	50	27.36	crlcycle	0	0	1	qualified	46		180	4.24	20.4	1.49							1.5		17314	100000	Low risk	Low risk	High risk	High risk	yes	no	normal
112	Hangzhou Women’s Hospital	Second trimester screening	Two screening in STS	108	56	32.46	bpdcycle	0	0	1	qualified		30	34.8	1.13	33.7	1.51									1595	69399	Low risk	Low risk	Low risk	Low risk	no	no	normal
113	Hangzhou Women’s Hospital	Combined screening	Two screening in STS	122	50	21.46	crlcycle	0	0	1	qualified	67		33.3	0.78	23.8	1.74							1.3		4842	100000	Low risk	Low risk	Low risk	Low risk	yes	no	normal
114	Hangzhou Women’s Hospital	Second trimester screening	Two screening in STS	115	56	27.78	lmpcycle	0	0	1	qualified		33	33.5	0.96	13.8	0.85									6464	48041	Low risk	Low risk	Low risk	Low risk	no	no	normal
115	Hangzhou Women’s Hospital	Combined screening	Two screening in STS	120	54.4	31.73	crlcycle	0	0	1	qualified	55	37	29	0.75	5.26	0.38							1.4		18739	4464	Low risk	Low risk	Low risk	Low risk	yes	no	normal
116	Hangzhou Women’s Hospital	Combined screening	Two screening in STS	110	61.3	32.28	crlcycle	0	0	1	qualified	50	32	32	1.07	8.97	0.47							1.3		28278	78076	Low risk	Low risk	Low risk	Low risk	yes	no	normal
117	Hangzhou Women’s Hospital	Combined screening	Two screening in STS	118	50.7	24.05	crlcycle	0	0	1	qualified	71	37	43.3	1.1	24.5	1.57							2.4		3386	100000	Low risk	Low risk	Low risk	Low risk	yes	no	normal
118	Hangzhou Women’s Hospital	Second trimester screening	Two screening in STS	117	83	33.41	lmpcycle	0	0	1	qualified		35	25.8	0.99	9.92	0.98									2569	31498	Low risk	Low risk	Low risk	Low risk	no	no	normal
119	Hangzhou Women’s Hospital	Combined screening	Two screening in STS	108	59	25.79	crlcycle	0	0	1	qualified	61	27	23.5	0.79	29.5	1.39							1.3		6680	100000	Low risk	Low risk	Low risk	Low risk	yes	no	normal
120	Hangzhou Women’s Hospital	Combined screening	Two screening in STS	118	55	28.7	crlcycle	0	0	1	qualified	59	33	32.5	0.87	17.9	1.22							1.5		14109	100000	Low risk	Low risk	Low risk	Low risk	yes	no	normal
121	Hangzhou Women’s Hospital	Combined screening	Two screening in STS	128	57	26.37	crlcycle	0	0	1	qualified	65		46.6	1.08	11.8	1.12							1.1		17051	100000	Low risk	Low risk	Low risk	Low risk	yes	no	normal
122	Hangzhou Women’s Hospital	Second trimester screening	Two screening in STS	118	49.3	30.21	bpdcycle	0	0	1	qualified		34	55.6	1.39	35.1	2.21									1192	100000	Low risk	Low risk	Low risk	Low risk	no	no	normal
123	Hangzhou Women’s Hospital	Combined screening	Two screening in STS	114	58.5	27.38	crlcycle	0	0	1	qualified	57	32	27.2	0.82	21	1.28							1.5		31098	100000	Low risk	Low risk	Low risk	Low risk	yes	no	normal
124	Hangzhou Women’s Hospital	Combined screening	Two screening in STS	126	52	23.67	crlcycle	0	0	1	qualified	68	42	31.8	0.71	27.2	2.3							1.5		1913	100000	Low risk	Low risk	Low risk	Low risk	yes	no	normal
125	Hangzhou Women’s Hospital	Second trimester screening	Two screening in STS	115	52.5	27.67	lmpcycle	0	0	1	qualified	65		26.8	0.73	47.6	2.78									210	69651	High risk	Low risk	Low risk	High risk	no	no	normal
126	Hangzhou Women’s Hospital	Combined screening	Two screening in STS	123	53	25.68	crlcycle	0	0	1	qualified	60	39	41.8	1	5.76	0.45							1.5		68162	100000	Low risk	Low risk	Low risk	Low risk	yes	no	normal
127	Hangzhou Women’s Hospital	Second trimester screening	Two screening in STS	122	46.5	25.48	lmpcycle	0	0	1	qualified		39	56	1.25	17.8	1.24									6207	100000	Low risk	Low risk	Low risk	Low risk	no	no	normal
128	Hangzhou Women’s Hospital	Combined screening	Two screening in STS	115	63	24.04	crlcycle	0	0	1	qualified	56	37	38.5	1.21	21.7	1.48							1.8		18043	100000	Low risk	Low risk	Low risk	Low risk	yes	no	normal
129	Hangzhou Women’s Hospital	Second trimester screening	Two screening in STS	118	70	35.45	lmpcycle	0	0	1	qualified		38	24.6	0.8	9.17	0.78									1506	10082	Low risk	Low risk	Low risk	Low risk	no	no	normal
130	Hangzhou Women’s Hospital	Combined screening	Two screening in STS	122	74.3	34.77	lmpcycle	0	0	1	qualified	37	40.7	23.4	0.74	19.6	2.06									15535	100000	Low risk	Low risk	Low risk	Low risk	yes	no	normal
131	Hangzhou Women’s Hospital	Combined screening	Two screening in STS	133	41.5	33.92	lmpcycle	0	0	1	qualified	73	43	51.1	0.88	39.8	3.29									220	100000	High risk	Low risk	Low risk	High risk	yes	no	normal
132	Hangzhou Women’s Hospital	Combined screening	Two screening in STS	116	53	26.4	crlcycle	0	0	1	qualified	51	37	64.1	1.74	17	1.04							1.1		100000	100000	Low risk	Low risk	Low risk	Low risk	yes	no	normal
133	Hangzhou Women’s Hospital	Combined screening	Two screening in STS	114	58	25.22	crlcycle	0	0	1	qualified	57	35	28	0.84	57.5	3.5							1.1		18437	100000	Low risk	Low risk	Low risk	Low risk	yes	no	normal
134	Hangzhou Women’s Hospital	Combined screening	Two screening in STS	124	50	28.21	crlcycle	0	0	1	qualified	60	40	39.2	0.89	10.4	0.81							1.2		58851	100000	Low risk	Low risk	Low risk	Low risk	yes	no	normal
135	Hangzhou Women’s Hospital	Combined screening	Two screening in STS	121	60	29.16	crlcycle	0	0	1	qualified	54	38	45.2	1.23	9.22	0.76							1.4		40480	100000	Low risk	Low risk	Low risk	Low risk	yes	no	normal
136	Hangzhou Women’s Hospital	Combined screening	Two screening in STS	124	63.7	29.71	crlcycle	0	0	1	qualified	63	40	63.9	1.73	48.4	4.63							1.9		3233	100000	Low risk	Low risk	Low risk	Low risk	yes	no	normal
137	Hangzhou Women’s Hospital	Combined screening	Two screening in STS	130	53.5	31.93	crlcycle	0	0	1	qualified	73	40	49.7	1.06	7.96	0.74							2		10669	100000	Low risk	Low risk	Low risk	Low risk	yes	no	normal
138	Hangzhou Women’s Hospital	Combined screening	Two screening in STS	121	46	33.46	crlcycle	0	0	1	qualified	72	39	37.3	0.84	78.6	5.26							1		49	100000	High risk	Low risk	Low risk	High risk	yes	no	normal
139	Hangzhou Women’s Hospital	Combined screening	Two screening in STS	124	53	29.06	crlcycle	0	0	1	qualified	52	40	32.6	0.77	10.3	0.84							1.2		14504	100000	Low risk	Low risk	Low risk	Low risk	yes	no	normal
140	Hangzhou Women’s Hospital	Second trimester screening	Two screening in STS	116	65	40.36	lmpcycle	0	0	1	qualified		39	33.8	1.07	7.71	0.56									1544	2233	Low risk	Low risk	Low risk	Low risk	no	no	normal
141	Hangzhou Women’s Hospital	Combined screening	Two screening in STS	112	49	29.38	crlcycle	0	0	1	qualified	59	34	28.3	0.78	21.8	1.06							1.3		31079	100000	Low risk	Low risk	Low risk	Low risk	yes	no	normal
142	Hangzhou Women’s Hospital	Combined screening	Two screening in STS	122	67	26.21	crlcycle	0	0	1	qualified	59	35	42.8	1.25	15.3	1.44							1.6		26868	100000	Low risk	Low risk	Low risk	Low risk	yes	no	normal
143	Hangzhou Women’s Hospital	Combined screening	Two screening in STS	110	57.3	30.06	crlcycle	0	0	1	qualified	71	33	35.6	1.14	50.6	2.54							1.3		3995	100000	Low risk	Low risk	Low risk	Low risk	yes	no	normal
144	Hangzhou Women’s Hospital	Second trimester screening	Two screening in STS	116	77.7	35.1	lmpcycle	0	0	1	qualified		36	26.9	0.99	15.3	1.35									947	33277	intermediate risk	Low risk	Low risk	intermediate risk	no	no	T21
145	Hangzhou Women’s Hospital	Combined screening	Two screening in STS	116	70.2	31.48	crlcycle	0	0	1	qualified	60	35	27.8	0.94	13.7	1.08							1.2		56752	100000	Low risk	Low risk	Low risk	Low risk	yes	no	normal
146	Hangzhou Women’s Hospital	Combined screening	Two screening in STS	114	50	27.33	crlcycle	0	0	1	qualified	56	35	97.4	2.64	13.2	0.71							1.6		100000	100000	Low risk	Low risk	High risk	High risk	yes	no	normal
147	Hangzhou Women’s Hospital	Second trimester screening	Two screening in STS	116	74	37.15	lmpcycle	0	0	1	qualified	52	35	17	0.6	13.3	1.11									251	6198	High risk	Low risk	Low risk	High risk	no	no	normal
148	Hangzhou Women’s Hospital	Second trimester screening	Two screening in STS	126	62.5	36.38	lmpcycle	0	0	1	qualified	56	39	34.6	0.89	11.1	1.09									877	16976	intermediate risk	Low risk	Low risk	intermediate risk	no	no	normal
149	Hangzhou Women’s Hospital	Combined screening	Two screening in STS	130	57	25.07	crlcycle	0	0	1	qualified	59	40	41.7	0.93	5.38	0.53							1.3		100000	100000	Low risk	Low risk	Low risk	Low risk	yes	no	normal
150	Hangzhou Women’s Hospital	Second trimester screening	Two screening in STS	113	97.3	31.47	lmpcycle	0	0	1	qualified	67	34	21.2	1.01	9.87	1									3639	45086	Low risk	Low risk	Low risk	Low risk	no	no	normal
151	Hangzhou Women’s Hospital	Combined screening	Two screening in STS	119	59.1	33.18	crlcycle	0	0	1	qualified	65	34	57.5	1.61	19.7	1.49							1.7		5205	100000	Low risk	Low risk	Low risk	Low risk	yes	no	normal
152	Hangzhou Women’s Hospital	Second trimester screening	Two screening in STS	119	61.2	43.38	lmpcycle	0	0	1	qualified	57	35	38	1.09	18.7	1.46									119	4811	High risk	Low risk	Low risk	High risk	no	no	normal
153	Hangzhou Women’s Hospital	Combined screening	Two screening in STS	121	48	34.6	crlcycle	0	0	1	qualified	69	36	40.3	0.94	11.4	0.78							1.7		10703	100000	Low risk	Low risk	Low risk	Low risk	yes	no	normal
154	Hangzhou Women’s Hospital	Combined screening	Two screening in STS	119	57	33.86	crlcycle	0	0	1	qualified	50	36	135	3.68	22.5	1.65							0.7		71717	100000	Low risk	Low risk	High risk	High risk	yes	no	normal
155	Hangzhou Women’s Hospital	Combined screening	Two screening in STS	114	65	32.73	crlcycle	0	0	1	qualified	56	34	41.7	1.37	7.93	0.53							1.3		100000	100000	Low risk	Low risk	Low risk	Low risk	yes	no	normal
156	Hangzhou Women’s Hospital	Second trimester screening	Two screening in STS	113	59	31.59	lmpcycle	0	0	1	qualified	79	34	34.9	1.08	19.5	1.15									3099	57898	Low risk	Low risk	Low risk	Low risk	no	no	normal
157	Hangzhou Women’s Hospital	Combined screening	Two screening in STS	118	58	30.82	bcycle	0	0	1	qualified	64	35	37.2	1.04	70.9	5.09							1.1		77	100000	High risk	Low risk	Low risk	High risk	yes	no	normal
158	Hangzhou Women’s Hospital	Second trimester screening	Two screening in STS	122	55	36.03	lmpcycle	0	0	1	qualified		36	53.3	1.34	6.63	0.52									8461	6308	Low risk	Low risk	Low risk	Low risk	no	no	normal
159	Hangzhou Women’s Hospital	Second trimester screening	Two screening in STS	120	51	28.41	lmpcycle	0	0	1	qualified		36	30.9	0.76	37.2	2.59									265	72211	High risk	Low risk	Low risk	High risk	no	no	normal
160	Hangzhou Women’s Hospital	Second trimester screening	Two screening in STS	116	49	30.51	lmpcycle	0	0	1	qualified		33	36.9	0.95	19.1	1.1									2906	54255	Low risk	Low risk	Low risk	Low risk	no	no	normal
161	Hangzhou Women’s Hospital	Second trimester screening	Two screening in STS	122	46.5	28.59	lmpcycle	0	0	1	qualified		36	45	1.01	41.3	2.88									351	100000	intermediate risk	Low risk	Low risk	intermediate risk	no	no	normal
162	Hangzhou Women’s Hospital	Combined screening	Two screening in STS	121	45.5	33.4	lmpcycle	0	0	1	qualified		39	44.3	1	23.7	1.57									1616	100000	Low risk	Low risk	Low risk	Low risk	yes	no	normal
163	Hangzhou Women’s Hospital	Second trimester screening	Two screening in STS	120	60	29.9	lmpcycle	0	0	1	qualified		35	27.4	0.76	8.17	0.65									4418	15391	Low risk	Low risk	Low risk	Low risk	no	no	normal
164	Hangzhou Women’s Hospital	Second trimester screening	Two screening in STS	116	48.5	30.16	bpdcycle	0	0	1	qualified		35	46	1.18	68.1	3.91									148	88004	High risk	Low risk	Low risk	High risk	no	no	normal
165	Hangzhou Women’s Hospital	Second trimester screening	Two screening in STS	114	57	42.94	lmpcycle	0	0	1	qualified		34	37.5	1.11	76.7	4.59									6	5089	High risk	Low risk	Low risk	High risk	no	no	normal
166	Hangzhou Women’s Hospital	Second trimester screening	Two screening in STS	122	42	27.61	lmpcycle	0	0	1	qualified		36	62.3	1.31	9.95	0.65									20753	37302	Low risk	Low risk	Low risk	Low risk	no	no	normal
167	Hangzhou Women’s Hospital	Combined screening	Two screening in STS	112	72	33.65	crlcycle	0	0	1	qualified	61.3	35	38.2	1.41	32.5	2.23									3254	100000	Low risk	Low risk	Low risk	Low risk	yes	no	normal
168	Hangzhou Women’s Hospital	Second trimester screening	Two screening in STS	107	58	32.27	lmpcycle	0	0	1	qualified		34	44.1	1.5	26.7	1.18									5102	64997	Low risk	Low risk	Low risk	Low risk	no	no	normal
169	Hangzhou Women’s Hospital	Combined screening	Two screening in STS	114	51.5	27.43	crlcycle	0	0	1	qualified	53	32	27.6	0.76	11.7	0.64							1.3		30624	100000	Low risk	Low risk	Low risk	Low risk	yes	no	normal
170	Hangzhou Women’s Hospital	Second trimester screening	Two screening in STS	121	56.5	35.76	lmpcycle	0	0	1	qualified		38	55.5	1.45	5.99	0.46									12310	5020	Low risk	Low risk	Low risk	Low risk	no	no	normal
171	Hangzhou Women’s Hospital	Combined screening	Two screening in STS	121	56	27.03	crlcycle	0	0	1	qualified	63	38	44.2	1.14	39.3	3.05							1.7		2872	100000	Low risk	Low risk	Low risk	Low risk	yes	no	normal
172	Hangzhou Women’s Hospital	Second trimester screening	Two screening in STS	124	56	31.77	lmpcycle	0	0	1	qualified		39	33.6	0.82	8.78	0.74									3498	19053	Low risk	Low risk	Low risk	Low risk	no	no	normal
173	Hangzhou Women’s Hospital	Second trimester screening	Two screening in STS	121	53	32.77	lmpcycle	0	0	1	qualified		38	35.5	0.88	14.1	1.04									1955	32463	Low risk	Low risk	Low risk	Low risk	no	no	normal
174	Hangzhou Women’s Hospital	Second trimester screening	Two screening in STS	124	57	32.58	lmpcycle	0	0	1	qualified		41	31.1	0.77	20	1.73									481	42344	intermediate risk	Low risk	Low risk	intermediate risk	no	no	normal
175	Hangzhou Women’s Hospital	Combined screening	Two screening in STS	125	70	31.41	crlcycle	0	0	1	qualified	47	38	38.5	1.11	7.31	0.79							1.2		48196	100000	Low risk	Low risk	Low risk	Low risk	yes	no	normal
176	Hangzhou Women’s Hospital	Second trimester screening	Two screening in STS	110	49	26.82	bpdcycle	0	0	1	qualified		32	37.4	1.07	19.3	0.85									8667	59112	Low risk	Low risk	Low risk	Low risk	no	no	normal
177	Hangzhou Women’s Hospital	Second trimester screening	Two screening in STS	118	52.9	28.69	lmpcycle	0	0	1	qualified		34	33.5	0.88	41.1	2.73									305	90171	intermediate risk	Low risk	Low risk	intermediate risk	no	no	normal
178	Hangzhou Women’s Hospital	Combined screening	Two screening in STS	123	50.1	33.33	crlcycle	0	0	1	qualified	68	40	29.4	0.68	7.1	0.53							2.1		2714	53603	Low risk	Low risk	Low risk	Low risk	yes	no	normal
179	Hangzhou Women’s Hospital	Combined screening	Two screening in STS	122	60	29.13	bcycle	0	0	1	qualified	78	39	24.9	0.66	6.15	0.52							1.8		13901	100000	Low risk	Low risk	Low risk	Low risk	yes	no	normal
180	Hangzhou Women’s Hospital	Combined screening	Two screening in STS	118	61	31.34	crlcycle	0	0	1	qualified	67	33.2	39.2	1.14	15.4	1.15							2		8002	100000	Low risk	Low risk	Low risk	Low risk	yes	no	normal
181	Hangzhou Women’s Hospital	Second trimester screening	Two screening in STS	124	61	38.84	bpdcycle	0	0	1	qualified		27	35.2	0.92	21.4	1.96									135	15594	High risk	Low risk	Low risk	High risk	no	no	normal
182	Hangzhou Women’s Hospital	Combined screening	Two screening in STS	114	57	24.99	crlcycle	0	0	1	qualified	59		41.9	1.24	22.1	1.32							1.7		27988	100000	Low risk	Low risk	Low risk	Low risk	yes	no	normal
183	Hangzhou Women’s Hospital	Second trimester screening	Two screening in STS	118	56	24.29	lmpcycle	0	0	1	qualified			32.1	0.87	26.1	1.81									1199	100000	Low risk	Low risk	Low risk	Low risk	no	no	normal
184	Hangzhou Women’s Hospital	Second trimester screening	Two screening in STS	115	66.5	36.83	lmpcycle	0	0	1	qualified			34.3	1.13	14.2	1.02									1563	18582	Low risk	Low risk	Low risk	Low risk	no	no	normal
185	Hangzhou Women’s Hospital	Combined screening	Two screening in STS	115	52	25.36	crlcycle	0	0	1	qualified	59	37	29.5	0.8	28.3	1.64							1.3		37503	100000	Low risk	Low risk	Low risk	Low risk	yes	no	normal
186	Hangzhou Women’s Hospital	Second trimester screening	Two screening in STS	111	54.5	26.32	lmpcycle	0	0	1	qualified			30.8	0.93	18.3	0.92									5618	57935	Low risk	Low risk	Low risk	Low risk	no	no	normal
187	Hangzhou Women’s Hospital	Combined screening	Two screening in STS	122	60.6	30.94	crlcycle	0	0	1	qualified	67	41	42.6	1.15	10.8	0.92							1.3		67699	100000	Low risk	Low risk	Low risk	Low risk	yes	no	normal
188	Hangzhou Women’s Hospital	Combined screening	Two screening in STS	126	46.8	31.3	crlcycle	0	0	1	qualified	67	38	40.4	0.85	10.7	0.83							1.7		11234	100000	Low risk	Low risk	Low risk	Low risk	yes	no	normal
189	Hangzhou Women’s Hospital	Combined screening	Two screening in STS	119	66	30.25	crlcycle	0	0	1	qualified	55	35	21	0.64	8.48	0.71							1.1		14448	100000	Low risk	Low risk	Low risk	Low risk	yes	no	normal
190	Hangzhou Women’s Hospital	Second trimester screening	Two screening in STS	124	89	29.23	lmpcycle	0	0	1	qualified		35	17.4	0.63	16	2.2									240	43723	High risk	Low risk	Low risk	High risk	no	no	normal
191	Hangzhou Women’s Hospital	Second trimester screening	Two screening in STS	115	60.7	36.34	lmpcycle	0	0	1	qualified	62	36	27.9	0.85	9.7	0.64									2002	6014	Low risk	Low risk	Low risk	Low risk	no	no	normal
192	Hangzhou Women’s Hospital	Combined screening	Two screening in STS	114	75.5	30.76	crlcycle	0	0	1	qualified	72	34	37.6	1.4	10.3	0.81							1.3		91624	100000	Low risk	Low risk	Low risk	Low risk	yes	no	normal
193	Hangzhou Women’s Hospital	Second trimester screening	Two screening in STS	111	54	25.4	lmpcycle	0	0	1	qualified	61	31	28.3	0.85	11.8	0.59									9499	21107	Low risk	Low risk	Low risk	Low risk	no	no	normal
194	Hangzhou Women’s Hospital	Second trimester screening	Two screening in STS	117	57	25.4	lmpcycle	0	0	1	qualified	62	37	31.8	0.89	11.4	0.77									7228	41461	Low risk	Low risk	Low risk	Low risk	no	no	normal
195	Hangzhou Women’s Hospital	Combined screening	Two screening in STS	120	52	27.56	crlcycle	0	0	1	qualified	61	36	62.5	1.56	29.1	2.05							1.6		8255	100000	Low risk	Low risk	Low risk	Low risk	yes	no	normal
196	Hangzhou Women’s Hospital	Combined screening	Two screening in STS	114	61.4	31.37	crlcycle	0	0	1	qualified	64	34	30.8	0.97	10.4	0.66							1.6		6819	4323	Low risk	Low risk	Low risk	Low risk	yes	yes	normal
197	Hangzhou Women’s Hospital	Combined screening	Two screening in STS	114	51.6	32.13	crlcycle	0	0	1	qualified	57	35	24	0.66	30.5	1.68							1.4		3129	100000	Low risk	Low risk	Low risk	Low risk	yes	no	normal
198	Hangzhou Women’s Hospital	Second trimester screening	Two screening in STS	124	65.4	31.08	bpdcycle	0	0	1	qualified		38.5	25.8	0.71	34.3	3.36									78	41609	High risk	Low risk	Low risk	High risk	no	no	normal
199	Hangzhou Women’s Hospital	Combined screening	Two screening in STS	116	61.2	28.88	crlcycle	0	0	1	qualified	62	35	29.3	0.88	19.7	1.36							1.8		8148	100000	Low risk	Low risk	Low risk	Low risk	yes	no	normal
200	Hangzhou Women’s Hospital	Second trimester screening	Two screening in STS	115	56	28.14	lmpcycle	0	0	1	qualified	68	31	16.8	0.48	19.8	1.22									491	15598	intermediate risk	Low risk	Low risk	intermediate risk	no	no	normal
201	Hangzhou Women’s Hospital	Combined screening	Two screening in STS	112	61.3	34.35	crlcycle	0	0	1	qualified	58	31	23.9	0.77	3.52	0.2							1.1		34413	100000	Low risk	Low risk	Low risk	Low risk	yes	no	normal
202	Hangzhou Women’s Hospital	Combined screening	Two screening in STS	116	63	32.68	crlcycle	0	0	1	qualified	62	36	36.3	1.12	15.7	1.12							1.3		35213	100000	Low risk	Low risk	Low risk	Low risk	yes	no	normal
203	Hangzhou Women’s Hospital	Combined screening	Two screening in STS	114	51.3	27.63	crlcycle	0	0	1	qualified	57	36	43.5	1.2	38.6	2.12							1.9		6063	100000	Low risk	Low risk	Low risk	Low risk	yes	no	normal
204	Hangzhou Women’s Hospital	Second trimester screening	Two screening in STS	121	70.5	25.65	lmpcycle	0	0	1	qualified		30	23.2	0.72	6.23	0.6									5814	15665	Low risk	Low risk	Low risk	Low risk	no	no	normal
205	Hangzhou Women’s Hospital	Second trimester screening	Two screening in STS	120	60	31.65	lmpcycle	0	0	1	qualified		35	34.8	0.96	11.5	0.91									3730	36001	Low risk	Low risk	Low risk	Low risk	no	no	normal
206	Hangzhou Women’s Hospital	Second trimester screening	Two screening in STS	110	44.8	24.29	lmpcycle	0	0	1	qualified		26	42.8	1.16	29.4	1.23									5599	100000	Low risk	Low risk	Low risk	Low risk	no	no	normal
207	Hangzhou Women’s Hospital	Second trimester screening	Two screening in STS	142	54	24.8	bpdcycle	0	0	1	qualified		46	54.2	0.95	5.26	0.62									11897	29592	Low risk	Low risk	Low risk	Low risk	no	no	normal
208	Hangzhou Women’s Hospital	Second trimester screening	Two screening in STS	116	43	30.23	lmpcycle	0	0	1	qualified	48		71.6	1.7	17.4	0.92									14501	59882	Low risk	Low risk	Low risk	Low risk	no	no	normal
209	Hangzhou Women’s Hospital	Second trimester screening	Two screening in STS	122	56	33.28	lmpcycle	0	0	1	qualified	57		45.4	1.15	9.83	0.78									5667	25757	Low risk	Low risk	Low risk	Low risk	no	no	normal
210	Hangzhou Women’s Hospital	Second trimester screening	Two screening in STS	115	51	29.74	lmpcycle	0	0	1	qualified		32	40.8	1.1	8.13	0.46									18073	11452	Low risk	Low risk	Low risk	Low risk	no	no	normal
211	Hangzhou Women’s Hospital	Combined screening	Two screening in STS	116	51.2	32.16	crlcycle	0	0	1	qualified	48.4	35	37.2	0.99	23.9	1.43							1		11403	100000	Low risk	Low risk	Low risk	Low risk	yes	no	normal
212	Hangzhou Women’s Hospital	Second trimester screening	Two screening in STS	131	59.5	35.77	lmpcycle	0	0	1	qualified		45	46.7	1.06	14.5	1.51									736	34273	intermediate risk	Low risk	Low risk	intermediate risk	no	no	normal
213	Hangzhou Women’s Hospital	Second trimester screening	Two screening in STS	118	50.7	26.5	lmpcycle	0	0	1	qualified		36	41.2	1.05	13.4	0.86									8354	59353	Low risk	Low risk	Low risk	Low risk	no	no	normal
214	Hangzhou Women’s Hospital	Second trimester screening	Two screening in STS	131	53.3	35.24	bpdcycle	0	0	1	qualified		42	47.5	0.99	41.2	3.93									47	31960	High risk	Low risk	Low risk	High risk	no	no	normal
215	Hangzhou Women’s Hospital	Combined screening	Two screening in STS	124	51.9	27.4	crlcycle	0	0	1	qualified	69.7	40	40.1	0.93	9.2	0.73							1.4		53434	100000	Low risk	Low risk	Low risk	Low risk	yes	no	normal
216	Hangzhou Women’s Hospital	Combined screening	Two screening in STS	126	70.2	31.16	crlcycle	0	0	1	qualified	63	43	20.3	0.57	5.71	0.63							1.3		10653	100000	Low risk	Low risk	Low risk	Low risk	yes	no	normal
217	Hangzhou Women’s Hospital	Second trimester screening	Two screening in STS	113	50.1	26.22	lmpcycle	0	0	1	qualified		35	30.6	0.84	7.02	0.36									15192	4895	Low risk	Low risk	Low risk	Low risk	no	no	normal
218	Hangzhou Women’s Hospital	Combined screening	Two screening in STS	122	54.1	27.99	crlcycle	0	0	1	qualified	69	38	70	1.74	21.6	1.68							2.2		8127	100000	Low risk	Low risk	Low risk	Low risk	yes	no	normal
219	Hangzhou Women’s Hospital	Second trimester screening	Two screening in STS	118	62	33.77	lmpcycle	0	0	1	qualified		36	48.3	1.42	75	5.71									49	42561	High risk	Low risk	Low risk	High risk	no	no	normal
220	Hangzhou Women’s Hospital	Combined screening	Two screening in STS	111	54.4	23.44	crlcycle	0	0	1	qualified	66.3	36	26.8	0.81	9.61	0.48							1.3		74645	100000	Low risk	Low risk	Low risk	Low risk	yes	no	normal
221	Hangzhou Women’s Hospital	Combined screening	Two screening in STS	113	61.2	29.27	crlcycle	0	0	1	qualified	62.1	33	22.3	0.71	12.1	0.73							1.6		17965	100000	Low risk	Low risk	Low risk	Low risk	yes	no	normal
222	Hangzhou Women’s Hospital	Combined screening	Two screening in STS	126	52.9	27.82	crlcycle	0	0	1	qualified	73.4	39.2	34.6	0.79	8.95	0.76							1.7		17841	100000	Low risk	Low risk	Low risk	Low risk	yes	no	normal
223	Hangzhou Women’s Hospital	Combined screening	Two screening in STS	120	58.5	31	crlcycle	0	0	1	qualified	61	39	32.4	0.88	11.3	0.88							1.7		4544	100000	Low risk	Low risk	Low risk	Low risk	yes	no	normal
224	Hangzhou Women’s Hospital	Combined screening	Two screening in STS	123	54	30.84	crlcycle	0	0	1	qualified	68	40	41.5	1.01	17.3	1.39							2.1		2098	100000	Low risk	Low risk	Low risk	Low risk	yes	no	normal
225	Hangzhou Women’s Hospital	Second trimester screening	Two screening in STS	136	42.8	27.99	lmpcycle	0	0	1	qualified		43.6	84.7	1.41	8.07	0.71									20314	45625	Low risk	Low risk	Low risk	Low risk	no	no	normal
226	Hangzhou Women’s Hospital	Combined screening	Two screening in STS	125	67.1	30.76	lmpcycle	0	0	1	qualified	62	39	44.6	1.24	9.65	0.99									22143	100000	Low risk	Low risk	Low risk	Low risk	yes	no	normal
227	Hangzhou Women’s Hospital	Combined screening	Two screening in STS	122	53.8	27.48	crlcycle	0	0	1	qualified	70	39	34.3	0.85	28.3	2.2							1.7		4875	100000	Low risk	Low risk	Low risk	Low risk	yes	no	normal
228	Hangzhou Women’s Hospital	Combined screening	Two screening in STS	118	100	31.89	crlcycle	0	0	1	qualified	61.4	35	66.6	3	64.2	8.26							1.1		913	100000	intermediate risk	Low risk	High risk	High risk	yes	no	normal
229	Hangzhou Women’s Hospital	Second trimester screening	Two screening in STS	123	59.5	26	lmpcycle	0	0	1	qualified		37	35	0.91	9.01	0.78									7252	42961	Low risk	Low risk	Low risk	Low risk	no	no	normal
230	Hangzhou Women’s Hospital	Combined screening	Two screening in STS	113	53.9	27.6	crlcycle	0	0	1	qualified	48.8	35	24.8	0.72	19.7	1.07							1.2		30610	100000	Low risk	Low risk	Low risk	Low risk	yes	no	normal
231	Hangzhou Women’s Hospital	Second trimester screening	Two screening in STS	122	52	35.1	lmpcycle	0	0	1	qualified		34	20.9	0.5	19.6	1.48									136	7845	High risk	Low risk	Low risk	High risk	no	no	normal
232	Hangzhou Women’s Hospital	Second trimester screening	Two screening in STS	114	66.7	35.36	lmpcycle	0	0	1	qualified		32	45.1	1.51	10.7	0.74									7403	17044	Low risk	Low risk	Low risk	Low risk	no	no	normal
233	Hangzhou Women’s Hospital	Combined screening	Two screening in STS	127	54	29.02	crlcycle	0	0	1	qualified	71.1	41	32.3	0.73	6.36	0.56							1.8		13274	100000	Low risk	Low risk	Low risk	Low risk	yes	no	normal
234	Hangzhou Women’s Hospital	Combined screening	Two screening in STS	117	85	29.41	crlcycle	0	0	1	qualified	65.5	37	39.3	1.54	17.2	1.76							1.4		25220	100000	Low risk	Low risk	Low risk	Low risk	yes	no	normal
235	Hangzhou Women’s Hospital	Combined screening	Two screening in STS	121	50	29.52	crlcycle	0	0	1	qualified	65	37	30.8	0.73	9.39	0.66							0.9		24999	100000	Low risk	Low risk	Low risk	Low risk	yes	no	normal
236	Hangzhou Women’s Hospital	Combined screening	Two screening in STS	119	63.2	32.25	crlcycle	0	0	1	qualified	55	35	27.8	0.82	8.78	0.7							1.2		35414	100000	Low risk	Low risk	Low risk	Low risk	yes	no	normal
237	Hangzhou Women’s Hospital	Second trimester screening	Two screening in STS	113	54	33.4	lmpcycle	0	0	1	qualified		33	39.5	1.15	106	5.81									37	40291	High risk	Low risk	Low risk	High risk	no	no	normal
238	Hangzhou Women’s Hospital	Combined screening	Two screening in STS	113	61.5	28.82	crlcycle	0	0	1	qualified	62.1	33	25.1	0.8	10.6	0.65							1		43693	100000	Low risk	Low risk	Low risk	Low risk	yes	no	normal
239	Hangzhou Women’s Hospital	Second trimester screening	Two screening in STS	115	52.4	37.14	lmpcycle	0	0	1	qualified		35	26.4	0.72	11.6	0.67									990	4120	intermediate risk	Low risk	Low risk	intermediate risk	no	no	normal
240	Hangzhou Women’s Hospital	Combined screening	Two screening in STS	120	54.4	27.22	crlcycle	0	0	1	qualified	58	35	51.2	1.32	25	1.83							1.4		1144	75411	Low risk	Low risk	Low risk	Low risk	yes	no	normal
241	Hangzhou Women’s Hospital	Combined screening	Two screening in STS	121	61.1	29.57	crlcycle	0	0	1	qualified	63.2	41	41.3	1.14	11.1	0.93							1.2		67594	100000	Low risk	Low risk	Low risk	Low risk	yes	no	normal
242	Hangzhou Women’s Hospital	Second trimester screening	Two screening in STS	129	54	22.92	lmpcycle	0	0	1	qualified		41	69.1	1.52	12	1.11									12312	100000	Low risk	Low risk	Low risk	Low risk	no	no	normal
243	Hangzhou Women’s Hospital	Second trimester screening	Two screening in STS	128	66.7	24.22	lmpcycle	0	0	1	qualified		44	42.2	1.1	6.67	0.73									13699	50986	Low risk	Low risk	Low risk	Low risk	no	no	normal
244	Hangzhou Women’s Hospital	Combined screening	Two screening in STS	116	46.8	30.5	lmpcycle	0	0	1	qualified	51	34	27.9	0.7	8.93	0.5									7757	100000	Low risk	Low risk	Low risk	Low risk	yes	no	normal
245	Hangzhou Women’s Hospital	Combined screening	Two screening in STS	127	55.9	28.36	crlcycle	0	0	1	qualified	47	41	25.3	0.59	6.53	0.59							0.6		33211	100000	Low risk	Low risk	Low risk	Low risk	yes	no	normal
246	Hangzhou Women’s Hospital	Combined screening	Two screening in STS	125	64.3	27.24	crlcycle	0	0	1	qualified	71	39	65.6	1.76	10	0.99							1.5		83172	100000	Low risk	Low risk	Low risk	Low risk	yes	no	normal
247	Hangzhou Women’s Hospital	Combined screening	Two screening in STS	118	58.5	27.66	crlcycle	0	0	1	qualified	47	39	19.3	0.54	13.7	0.99							1.6		3191	100000	Low risk	Low risk	Low risk	Low risk	yes	no	normal
248	Hangzhou Women’s Hospital	Combined screening	Two screening in STS	120	50.3	29.92	crlcycle	0	0	1	qualified	72	41	51.8	1.27	15.7	1.08							1.5		47467	100000	Low risk	Low risk	Low risk	Low risk	yes	no	normal
249	Hangzhou Women’s Hospital	Combined screening	Two screening in STS	123	69	32.88	crlcycle	0	0	1	qualified	54.3	41	37.1	1.09	7.61	0.76							1.4		31521	100000	Low risk	Low risk	Low risk	Low risk	yes	no	normal
250	Hangzhou Women’s Hospital	Second trimester screening	Two screening in STS	127	45	23.19	lmpcycle	0	0	1	qualified		43	54.4	1.09	8.67	0.67									15685	43566	Low risk	Low risk	Low risk	Low risk	no	no	normal
251	Hangzhou Women’s Hospital	Combined screening	Two screening in STS	117	66.9	27.23	crlcycle	0	0	1	qualified	63.1	38	37.9	1.21	9.67	0.76							1.3		79072	100000	Low risk	Low risk	Low risk	Low risk	yes	no	normal
252	Hangzhou Women’s Hospital	Second trimester screening	Two screening in STS	111	55.3	26.17	lmpcycle	0	0	1	qualified		37	30.9	0.94	42.5	2.17									819	100000	intermediate risk	Low risk	Low risk	intermediate risk	no	no	normal
253	Hangzhou Women’s Hospital	Second trimester screening	Two screening in STS	123	49.8	31.9	lmpcycle	0	0	1	qualified		39	35.3	0.81	28.1	2.12									357	55246	intermediate risk	Low risk	Low risk	intermediate risk	no	no	normal
254	Hangzhou Women’s Hospital	Combined screening	Two screening in STS	118	52.3	31.08	crlcycle	0	0	1	qualified	57	38	41.1	1.07	6.99	0.46							1.2		100000	100000	Low risk	Low risk	Low risk	Low risk	yes	no	normal
255	Hangzhou Women’s Hospital	Second trimester screening	Two screening in STS	115	80.1	35.51	lmpcycle	0	0	1	qualified		38	42.4	1.63	4.54	0.4									20331	3285	Low risk	Low risk	Low risk	Low risk	no	no	normal
256	Hangzhou Women’s Hospital	Second trimester screening	Two screening in STS	120	49.7	31.5	lmpcycle	0	0	1	qualified		38	33.8	0.82	25.6	1.75									636	56173	intermediate risk	Low risk	Low risk	intermediate risk	no	no	normal
257	Hangzhou Women’s Hospital	Combined screening	Two screening in STS	122	50.1	28.99	crlcycle	0	0	1	qualified	61	40	32.3	0.76	8.17	0.6							1.7		8262	61455	Low risk	Low risk	Low risk	Low risk	yes	no	normal
258	Hangzhou Women’s Hospital	Second trimester screening	Two screening in STS	122	56.7	25.61	lmpcycle	0	0	1	qualified		37	33.7	0.86	42.3	3.43									179	94929	High risk	Low risk	Low risk	High risk	no	no	normal
259	Hangzhou Women’s Hospital	Second trimester screening	Two screening in STS	124	68.4	37.38	bpdcycle	0	0	1	qualified		39	32.3	0.93	6.15	0.63									1985	5176	Low risk	Low risk	Low risk	Low risk	no	no	normal
260	Hangzhou Women’s Hospital	Second trimester screening	Two screening in STS	126	55.3	22.46	lmpcycle	0	0	1	qualified		41	92.7	2.18	16.8	1.49									11231	100000	Low risk	Low risk	Low risk	Low risk	no	no	normal
261	Hangzhou Women’s Hospital	Second trimester screening	Two screening in STS	115	52	36.22	lmpcycle	0	0	1	qualified		36	33.8	0.92	12	0.69									2228	8423	Low risk	Low risk	Low risk	Low risk	no	no	normal
262	Hangzhou Women’s Hospital	Combined screening	Two screening in STS	122	58	27.99	crlcycle	0	0	1	qualified	66	41	36	0.94	21.4	1.77							1.3		25983	100000	Low risk	Low risk	Low risk	Low risk	yes	no	normal
263	Hangzhou Women’s Hospital	Combined screening	Two screening in STS	124	58.2	25	crlcycle	1	0	1	qualified	64.7	43	43.8	1.07	14.6	1.46							1.5		57303	100000	Low risk	Low risk	Low risk	Low risk	yes	no	normal
264	Hangzhou Women’s Hospital	Combined screening	Two screening in STS	125	62.9	27.05	crlcycle	0	0	1	qualified	58.5	40	30.8	0.81	5.4	0.52							1.2		62920	100000	Low risk	Low risk	Low risk	Low risk	yes	no	normal
265	Hangzhou Women’s Hospital	Second trimester screening	Two screening in STS	120	38.5	28.13	bpdcycle	0	0	1	qualified		37	47.6	1.01	14.9	0.88									6550	53056	Low risk	Low risk	Low risk	Low risk	no	no	normal
266	Hangzhou Women’s Hospital	Second trimester screening	Two screening in STS	112	50.2	26.26	lmpcycle	0	0	1	qualified		33	26.4	0.74	40.8	2.02									565	79122	intermediate risk	Low risk	Low risk	intermediate risk	no	no	normal
267	Hangzhou Women’s Hospital	Combined screening	Two screening in STS	118	67	34.53	lmpcycle	0	0	1	qualified	36	35	27.1	0.85	25.8	2.12									2312	100000	Low risk	Low risk	Low risk	Low risk	yes	no	normal
268	Hangzhou Women’s Hospital	Combined screening	Two screening in STS	119	64.5	30	crlcycle	0	0	1	qualified	65.7	39	35.6	1.06	14.9	1.22							1.5		21936	100000	Low risk	Low risk	Low risk	Low risk	yes	no	normal
269	Hangzhou Women’s Hospital	Combined screening	Two screening in STS	117	50.2	29.51	lmpcycle	0	0	1	qualified		32	32.5	0.83	8.82	0.54									9555	100000	Low risk	Low risk	Low risk	Low risk	yes	no	normal
270	Hangzhou Women’s Hospital	Combined screening	Two screening in STS	117	53.3	25.03	crlcycle	0	0	1	qualified	56.2	34	43.9	1.18	16	1.02							1.2		32994	100000	Low risk	Low risk	Low risk	Low risk	yes	no	normal
271	Hangzhou Women’s Hospital	Second trimester screening	Two screening in STS	115	48.5	33.49	lmpcycle	0	0	1	qualified		33	35	0.91	15.5	0.85									2716	21720	Low risk	Low risk	Low risk	Low risk	no	no	normal
272	Hangzhou Women’s Hospital	Combined screening	Two screening in STS	120	63.4	30.82	crlcycle	0	0	1	qualified	64.4	39	48.5	1.4	10.2	0.85							1.5		53116	100000	Low risk	Low risk	Low risk	Low risk	yes	no	normal
273	Hangzhou Women’s Hospital	Second trimester screening	Two screening in STS	119	45	23.07	lmpcycle	0	0	1	qualified		34	36.3	0.84	27.3	1.67									1371	100000	Low risk	Low risk	Low risk	Low risk	no	no	normal
274	Hangzhou Women’s Hospital	Combined screening	Two screening in STS	118	50.2	25.04	lmpcycle	0	0	1	qualified		38	31.6	0.8	19.2	1.22									4939	100000	Low risk	Low risk	Low risk	Low risk	yes	no	normal
275	Hangzhou Women’s Hospital	Combined screening	Two screening in STS	118	46	28.78	crlcycle	0	0	1	qualified	64	38	26.9	0.64	12.1	0.72							1.6		4232	34636	Low risk	Low risk	Low risk	Low risk	yes	no	normal
276	Hangzhou Women’s Hospital	Second trimester screening	Two screening in STS	122	49.5	29.19	lmpcycle	0	0	1	qualified		36	28.7	0.67	21	1.53									696	44623	intermediate risk	Low risk	Low risk	intermediate risk	no	no	normal
277	Hangzhou Women’s Hospital	Second trimester screening	Two screening in STS	141	61	35.31	lmpcycle	0	0	1	qualified		47	55.8	1.09	4.09	0.52									6127	6431	Low risk	Low risk	Low risk	Low risk	no	no	normal
278	Hangzhou Women’s Hospital	Combined screening	Two screening in STS	116	54.5	31.29	crlcycle	0	0	1	qualified	57	32	33.5	0.93	14.2	0.89							1.5		16807	100000	Low risk	Low risk	Low risk	Low risk	yes	no	normal
279	Hangzhou Women’s Hospital	Combined screening	Two screening in STS	117	63.4	27.42	crlcycle	0	0	1	qualified	61.3	38	59.4	1.82	18.3	1.36							1.5		64064	100000	Low risk	Low risk	Low risk	Low risk	yes	no	normal
280	Hangzhou Women’s Hospital	Combined screening	Two screening in STS	124	56	31.04	lmpcycle	0	0	1	qualified	76	42	43.6	1.07	7.79	0.66									11235	100000	Low risk	Low risk	Low risk	Low risk	yes	no	normal
281	Hangzhou Women’s Hospital	Second trimester screening	Two screening in STS	118	52	28.29	lmpcycle	0	0	1	qualified		33	51.3	1.33	12.6	0.82									13461	58562	Low risk	Low risk	Low risk	Low risk	no	no	normal
282	Hangzhou Women’s Hospital	Combined screening	Two screening in STS	116	56	29.78	crlcycle	0	0	1	qualified	55	33	43.1	1.22	7.57	0.48							1		100000	100000	Low risk	Low risk	Low risk	Low risk	yes	no	normal
283	Hangzhou Women’s Hospital	Second trimester screening	Two screening in STS	135	53	21.73	bpdcycle	0	0	1	qualified		43	75.3	1.47	13.2	1.33									7935	100000	Low risk	Low risk	Low risk	Low risk	no	no	normal
284	Hangzhou Women’s Hospital	Combined screening	Two screening in STS	120	55.6	31.51	crlcycle	0	0	1	qualified	55	38	31.7	0.83	10.6	0.79							1.8		9396	100000	Low risk	Low risk	Low risk	Low risk	yes	no	normal
285	Hangzhou Women’s Hospital	Second trimester screening	Two screening in STS	110	59.9	28.5	bpdcycle	0	0	1	qualified		32	26.9	0.89	13.4	0.7									6853	27573	Low risk	Low risk	Low risk	Low risk	no	no	normal
286	Hangzhou Women’s Hospital	Combined screening	Two screening in STS	123	74	28.74	crlcycle	0	0	1	qualified	74	37	28.4	0.88	3.55	0.38									19120	22260	Low risk	Low risk	Low risk	Low risk	yes	no	normal
287	Hangzhou Women’s Hospital	Combined screening	Two screening in STS	120	69.3	32.93	crlcycle	0	0	1	qualified	52	37	36.8	1.14	8.12	0.74							1.5		24598	100000	Low risk	Low risk	Low risk	Low risk	yes	no	normal
288	Hangzhou Women’s Hospital	Combined screening	Two screening in STS	111	56	31.64	crlcycle	0	0	1	qualified	53	33	55.8	1.72	29.7	1.53							1.7		28730	100000	Low risk	Low risk	Low risk	Low risk	yes	no	normal
289	Hangzhou Women’s Hospital	Second trimester screening	Two screening in STS	121	51.9	22.7	lmpcycle	0	0	1	qualified		38	42.5	1.04	22.2	1.62									2446	100000	Low risk	Low risk	Low risk	Low risk	no	no	normal
290	Hangzhou Women’s Hospital	Combined screening	Two screening in STS	120	70	27.52	lmpcycle	0	0	1	qualified		37	26.9	0.84	2.44	0.22									21230	530	Low risk	intermediate risk	Low risk	intermediate risk	yes	no	normal
291	Hangzhou Women’s Hospital	Second trimester screening	Two screening in STS	117	73.4	37.71	lmpcycle	0	0	1	qualified		34	57.7	1.99	20.3	1.76									982	27005	intermediate risk	Low risk	Low risk	intermediate risk	no	no	normal
292	Hangzhou Women’s Hospital	Second trimester screening	Two screening in STS	118	49	24.77	lmpcycle	0	0	1	qualified		35	31.9	0.79	10.9	0.68									6582	26665	Low risk	Low risk	Low risk	Low risk	no	no	normal
293	Hangzhou Women’s Hospital	Second trimester screening	Two screening in STS	131	48	29.52	bpdcycle	0	0	1	qualified		42	44.4	0.87	11.3	0.99									3199	45488	Low risk	Low risk	Low risk	Low risk	no	no	normal
294	Hangzhou Women’s Hospital	Second trimester screening	Two screening in STS	123	55.5	34.6	lmpcycle	0	0	1	qualified		39	35.1	0.87	15.6	1.28									884	28849	intermediate risk	Low risk	Low risk	intermediate risk	no	no	normal
295	Hangzhou Women’s Hospital	Combined screening	Two screening in STS	128	51	32.65	lmpcycle	0	0	1	qualified		42	55.2	1.18	20.6	1.79									2251	100000	Low risk	Low risk	Low risk	Low risk	yes	no	normal
296	Hangzhou Women’s Hospital	Second trimester screening	Two screening in STS	118	62	28.55	lmpcycle	0	0	1	qualified		36	22.3	0.65	8.84	0.67									3193	13695	Low risk	Low risk	Low risk	Low risk	no	no	normal
297	Hangzhou Women’s Hospital	Second trimester screening	Two screening in STS	125	45.2	30.48	bpdcycle	0	0	1	qualified		39	77.9	1.63	5.75	0.42									44142	9734	Low risk	Low risk	Low risk	Low risk	no	no	normal
298	Hangzhou Women’s Hospital	Combined screening	Two screening in STS	117	55.8	28.83	crlcycle	0	0	1	qualified	65	35	27.4	0.76	11.2	0.74							1.3		28611	100000	Low risk	Low risk	Low risk	Low risk	yes	no	normal
299	Hangzhou Women’s Hospital	Second trimester screening	Two screening in STS	118	46.3	24.05	lmpcycle	0	0	1	qualified		38	57.6	1.38	11.2	0.67									25901	49382	Low risk	Low risk	Low risk	Low risk	no	no	normal
300	Hangzhou Women’s Hospital	Combined screening	Two screening in STS	118	53	31.82	lmpcycle	0	0	1	qualified		36	22.6	0.59	19.3	1.28									344	62474	intermediate risk	Low risk	Low risk	intermediate risk	yes	no	normal
301	Hangzhou Women’s Hospital	Combined screening	Two screening in STS	127	49.3	29.94	crlcycle	0	0	1	qualified	70	40	57.6	1.23	12.4	1.03							1.3		29186	100000	Low risk	Low risk	Low risk	Low risk	yes	no	normal
302	Hangzhou Women’s Hospital	Second trimester screening	Two screening in STS	118	66	36.16	lmpcycle	0	0	1	qualified		37	18	0.55	17.7	1.43									155	8224	High risk	Low risk	Low risk	High risk	no	no	normal
303	Hangzhou Women’s Hospital	Combined screening	Two screening in STS	114	56.8	29.67	crlcycle	0	0	1	qualified	60	33	28.4	0.84	48.8	2.91							1.2		5833	100000	Low risk	Low risk	Low risk	Low risk	yes	no	normal
304	Hangzhou Women’s Hospital	Second trimester screening	Two screening in STS	106	55.3	36.14	bpdcycle	0	0	1	qualified		30	35.7	1.19	21.7	0.88									2757	18062	Low risk	Low risk	Low risk	Low risk	no	no	normal
305	Hangzhou Women’s Hospital	Combined screening	Two screening in STS	118	62.5	28.76	crlcycle	0	0	1	qualified	66	37	43.7	1.3	15.4	1.18							1.4		41410	100000	Low risk	Low risk	Low risk	Low risk	yes	no	normal
306	Hangzhou Women’s Hospital	Combined screening	Two screening in STS	108	59.1	26.35	crlcycle	0	0	1	qualified	68	22	23.4	0.79	28.8	1.36							1.2		9100	100000	Low risk	Low risk	Low risk	Low risk	yes	no	normal
307	Hangzhou Women’s Hospital	Second trimester screening	Two screening in STS	113	46.2	31.86	lmpcycle	0	0	1	qualified		34	33.4	0.87	31.1	1.52									985	54727	intermediate risk	Low risk	Low risk	intermediate risk	no	no	normal
308	Hangzhou Women’s Hospital	Combined screening	Two screening in STS	119	48.6	33.32	crlcycle	0	0	1	qualified	58.9	38	40.6	0.99	7.79	0.5							1.7		19165	100000	Low risk	Low risk	Low risk	Low risk	yes	no	normal
309	Hangzhou Women’s Hospital	Second trimester screening	Two screening in STS	116	68.8	43.4	lmpcycle	0	0	1	qualified		38	35.4	1.17	15.4	1.19									218	4199	High risk	Low risk	Low risk	High risk	no	no	normal
310	Hangzhou Women’s Hospital	Combined screening	Two screening in STS	127	50	30.16	crlcycle	0	0	1	qualified	61	40	33	0.71	8.42	0.7									3613	100000	Low risk	Low risk	Low risk	Low risk	yes	no	normal
311	Hangzhou Women’s Hospital	Combined screening	Two screening in STS	118	40.2	23.9	crlcycle	0	0	1	qualified	67	34	41.7	0.92	17.5	0.96							1.8		22359	100000	Low risk	Low risk	Low risk	Low risk	yes	no	normal
312	Hangzhou Women’s Hospital	Combined screening	Two screening in STS	121	51.2	31.78	crlcycle	0	0	1	qualified	63	37	30.5	0.74	12.3	0.89							1.3		13089	100000	Low risk	Low risk	Low risk	Low risk	yes	no	normal
313	Hangzhou Women’s Hospital	Combined screening	Two screening in STS	113	48	34.22	crlcycle	0	0	1	qualified	52	34	29.4	0.79	26.5	1.33							1.2		5570	100000	Low risk	Low risk	Low risk	Low risk	yes	no	normal
314	Hangzhou Women’s Hospital	Combined screening	Two screening in STS	118	48.6	27.8	crlcycle	0	0	1	qualified	40.3	37	42.1	1.04	18.2	1.13							1.4		458	8290	intermediate risk	Low risk	Low risk	intermediate risk	yes	no	normal
315	Hangzhou Women’s Hospital	Combined screening	Two screening in STS	120	67	27.04	crlcycle	0	0	1	qualified	62.2	37	21	0.63	31.9	2.82							2		626	100000	intermediate risk	Low risk	Low risk	intermediate risk	yes	no	normal
316	Hangzhou Women’s Hospital	Combined screening	Two screening in STS	120	53	29.16	crlcycle	0	0	1	qualified	66	39	26.7	0.67	38.3	2.75							1.6		1854	100000	Low risk	Low risk	Low risk	Low risk	yes	no	normal
317	Hangzhou Women’s Hospital	Combined screening	Two screening in STS	115	53	22.87	crlcycle	0	0	1	qualified	61.8	35	35.3	0.98	14.6	0.86							1.1		100000	100000	Low risk	Low risk	Low risk	Low risk	yes	no	normal
318	Hangzhou Women’s Hospital	Combined screening	Two screening in STS	115	48	26.57	crlcycle	0	0	1	qualified	64	36	24.3	0.63	10.9	0.59							2.1		3917	100000	Low risk	Low risk	Low risk	Low risk	yes	no	normal
319	Hangzhou Women’s Hospital	Combined screening	Two screening in STS	113	64.5	26.74	crlcycle	0	0	1	qualified	52.9	36	23	0.76	9.92	0.63							0.9		84944	100000	Low risk	Low risk	Low risk	Low risk	yes	no	normal
320	Hangzhou Women’s Hospital	Combined screening	Two screening in STS	130	51.3	24.46	crlcycle	0	0	1	qualified	65	41	24.9	0.51	13.2	1.2							1		7414	100000	Low risk	Low risk	Low risk	Low risk	yes	no	normal
321	Hangzhou Women’s Hospital	Combined screening	Two screening in STS	119	51.5	26.41	crlcycle	0	0	1	qualified	64.3	37	61.3	1.55	11.4	0.77							1.3		100000	100000	Low risk	Low risk	Low risk	Low risk	yes	no	normal
322	Hangzhou Women’s Hospital	Combined screening	Two screening in STS	123	59.8	25.33	crlcycle	0	0	1	qualified	65.4	37	30.6	0.8	19.1	1.67							1.6		1986	100000	Low risk	Low risk	Low risk	Low risk	yes	no	normal
323	Hangzhou Women’s Hospital	Combined screening	Two screening in STS	123	61.5	28.44	crlcycle	0	0	1	qualified	70	38	31.6	0.85	8.72	0.78							1.3		37197	100000	Low risk	Low risk	Low risk	Low risk	yes	no	normal
324	Hangzhou Women’s Hospital	Second trimester screening	Two screening in STS	132	48	26.55	bpdcycle	0	0	1	qualified		42	37.8	0.72	6.53	0.58									5891	14240	Low risk	Low risk	Low risk	Low risk	no	no	normal
325	Hangzhou Women’s Hospital	Second trimester screening	Two screening in STS	116	45	32.44	lmpcycle	0	0	1	qualified		31	28.6	0.7	70.2	3.83									40	29309	High risk	Low risk	Low risk	High risk	no	no	normal
326	Hangzhou Women’s Hospital	Combined screening	Two screening in STS	120	57	26.18	crlcycle	0	0	1	qualified	67	37	30.1	0.8	6.88	0.52							1.6		39760	100000	Low risk	Low risk	Low risk	Low risk	yes	no	normal
327	Hangzhou Women’s Hospital	Combined screening	Two screening in STS	117	44	28.87	lmpcycle	0	0	1	qualified	43	35	27.1	0.64	12	0.67									3801	100000	Low risk	Low risk	Low risk	Low risk	yes	no	normal
328	Hangzhou Women’s Hospital	Combined screening	Two screening in STS	123	52	32.28	crlcycle	0	0	1	qualified	70	42	94.8	2.25	22.2	1.73							1.8		29238	100000	Low risk	Low risk	Low risk	Low risk	yes	no	normal
329	Hangzhou Women’s Hospital	Combined screening	Two screening in STS	125	61.5	31.38	crlcycle	0	0	1	qualified	64.6	42	40.5	1.05	15.9	1.51							2.3		562	100000	intermediate risk	Low risk	Low risk	intermediate risk	yes	no	normal
330	Hangzhou Women’s Hospital	Combined screening	Two screening in STS	118	48	25.13	crlcycle	0	0	1	qualified	71	39	28.2	0.69	21	1.29							2.2		1805	100000	Low risk	Low risk	Low risk	Low risk	yes	no	normal
331	Hangzhou Women’s Hospital	Second trimester screening	Two screening in STS	123	59	37.98	bpdcycle	0	0	1	qualified		36	39	1.01	13.3	1.15									733	14711	intermediate risk	Low risk	Low risk	intermediate risk	no	no	normal
332	Hangzhou Women’s Hospital	Combined screening	Two screening in STS	124	54	23.73	crlcycle	0	0	1	qualified	71.5	37	50.5	1.21	20.5	1.69							1.6		23972	100000	Low risk	Low risk	Low risk	Low risk	yes	no	normal
333	Hangzhou Women’s Hospital	Second trimester screening	Two screening in STS	114	62	31.16	lmpcycle	0	0	1	qualified		35	29.3	0.93	11.1	0.71									5500	22993	Low risk	Low risk	Low risk	Low risk	no	no	normal
334	Hangzhou Women’s Hospital	Combined screening	Two screening in STS	117	52	26.25	crlcycle	0	0	1	qualified	63	35	32.3	0.85	9.16	0.57							1.24		38901	100000	Low risk	Low risk	Low risk	Low risk	yes	no	normal
335	Hangzhou Women’s Hospital	Combined screening	Two screening in STS	113	44	25.78	crlcycle	0	0	1	qualified	56.3	34	39	0.99	25.4	1.2							1.1		100000	100000	Low risk	Low risk	Low risk	Low risk	yes	no	normal
336	Hangzhou Women’s Hospital	Combined screening	Two screening in STS	118	43.5	31.7	crlcycle	0	0	1	qualified	68	35	37	0.85	45	2.6							1.06		320	100000	intermediate risk	Low risk	Low risk	intermediate risk	yes	no	normal
337	Hangzhou Women’s Hospital	Combined screening	Two screening in STS	121	60	25.92	crlcycle	0	0	1	qualified	65	35	31.6	0.86	6.53	0.53							1.44		46504	100000	Low risk	Low risk	Low risk	Low risk	yes	no	normal
338	Hangzhou Women’s Hospital	Combined screening	Two screening in STS	114	54	21.92	crlcycle	0	0	1	qualified	59	34	41.2	1.18	18.9	1.08							1.45		19867	100000	Low risk	Low risk	Low risk	Low risk	yes	no	normal
339	Hangzhou Women’s Hospital	Second trimester screening	Two screening in STS	114	60	34.23	lmpcycle	0	0	1	qualified		34	43.8	1.35	21	1.31									2323	50067	Low risk	Low risk	Low risk	Low risk	no	no	normal
340	Hangzhou Women’s Hospital	Second trimester screening	Two screening in STS	115	49	31.53	crlcycle	0	0	1	qualified	65	36	28.5	0.75	9.6	0.53									4450	7413	Low risk	Low risk	Low risk	Low risk	no	no	normal
341	Hangzhou Women’s Hospital	Second trimester screening	Two screening in STS	121	55.5	28.57	lmpcycle	0	0	1	qualified		39	37	0.95	10.1	0.77									6842	37615	Low risk	Low risk	Low risk	Low risk	no	no	normal
342	Hangzhou Women’s Hospital	Combined screening	Two screening in STS	125	52.5	27.85	crlcycle	0	0	1	qualified	72	40	43.6	1	10.8	0.89							1.5		33003	100000	Low risk	Low risk	Low risk	Low risk	yes	no	normal
343	Hangzhou Women’s Hospital	Combined screening	Two screening in STS	127	51	24.9	crlcycle	0	0	1	qualified	69	41	60.3	1.32	47	4.01							1.99		3883	100000	Low risk	Low risk	Low risk	Low risk	yes	no	normal
344	Hangzhou Women’s Hospital	Combined screening	Two screening in STS	116	56.5	23.68	crlcycle	0	0	1	qualified	56	34	25.2	0.72	18	1.16							1.1		40728	100000	Low risk	Low risk	Low risk	Low risk	yes	no	normal
345	Hangzhou Women’s Hospital	Combined screening	Two screening in STS	123	58	30.75	crlcycle	0	0	1	qualified	64	38	50	1.28	11	0.93							1.1		70921	100000	Low risk	Low risk	Low risk	Low risk	yes	no	normal
346	Hangzhou Women’s Hospital	Combined screening	Two screening in STS	126	64.5	24.38	crlcycle	0	0	1	qualified	77	38	30.8	0.81	43.6	4.45							1.4		91	100000	High risk	Low risk	Low risk	High risk	yes	no	normal
347	Hangzhou Women’s Hospital	Combined screening	Two screening in STS	118	54	34.76	crlcycle	0	0	1	qualified	48.7	35	27.9	0.74	44	2.97							0.8		925	100000	intermediate risk	Low risk	Low risk	intermediate risk	yes	no	normal
348	Hangzhou Women’s Hospital	Combined screening	Two screening in STS	120	68	28.67	crlcycle	0	0	1	qualified	58	39	26.4	0.81	9.46	0.85							1.7		15182	100000	Low risk	Low risk	Low risk	Low risk	yes	no	normal
349	Hangzhou Women’s Hospital	Second trimester screening	Two screening in STS	115	48	24.89	lmpcycle	0	0	1	qualified	56	37	41.2	1.07	23.2	1.27									4286	100000	Low risk	Low risk	Low risk	Low risk	no	no	normal
350	Hangzhou Women’s Hospital	Combined screening	Two screening in STS	128	53.5	28.83	crlcycle	0	0	1	qualified	80	41	39.1	0.86	4.45	0.4							1.2		44825	100000	Low risk	Low risk	Low risk	Low risk	yes	no	normal
351	Hangzhou Women’s Hospital	Combined screening	Two screening in STS	114	60	25.82	crlcycle	0	0	1	qualified	60	36	81.8	2.53	12.8	0.8							1.1		100000	100000	Low risk	Low risk	High risk	High risk	yes	no	normal
352	Hangzhou Women’s Hospital	Second trimester screening	Two screening in STS	121	60	28.73	lmpcycle	0	0	1	qualified		35	19.7	0.53	10.9	0.89									1112	13541	Low risk	Low risk	Low risk	Low risk	no	no	normal
353	Hangzhou Women’s Hospital	Second trimester screening	Two screening in STS	118	80	28.59	lmpcycle	0	0	1	qualified		36	39.3	1.43	24.5	2.43									1121	100000	Low risk	Low risk	Low risk	Low risk	no	no	normal
354	Hangzhou Women’s Hospital	Second trimester screening	Two screening in STS	118	57.5	32.23	lmpcycle	0	0	1	qualified		35	20.6	0.57	16.4	1.16									547	15559	intermediate risk	Low risk	Low risk	intermediate risk	no	no	normal
355	Hangzhou Women’s Hospital	Combined screening	Two screening in STS	120	62.5	28.76	crlcycle	0	0	1	qualified	71	38	40.2	1.15	16.4	1.35							1.7		13472	100000	Low risk	Low risk	Low risk	Low risk	yes	no	normal
356	Hangzhou Women’s Hospital	Second trimester screening	Two screening in STS	111	60.5	28.47	crlcycle	0	0	1	qualified	58	32	28.9	0.94	15.5	0.85									5759	44832	Low risk	Low risk	Low risk	Low risk	no	no	normal
357	Hangzhou Women’s Hospital	Combined screening	Two screening in STS	107	60.5	28.29	crlcycle	0	0	1	qualified	46	30	19.1	0.67	29.7	1.36							0.9		68031	100000	Low risk	Low risk	Low risk	Low risk	yes	no	normal
358	Hangzhou Women’s Hospital	Combined screening	Two screening in STS	118	49	24.97	lmpcycle	0	0	1	qualified	27	38	72.1	1.8	23.8	1.49									16744	100000	Low risk	Low risk	Low risk	Low risk	yes	no	normal
359	Hangzhou Women’s Hospital	Second trimester screening	Two screening in STS	118	53	22.49	lmpcycle	0	0	1	qualified	79	37	58.1	1.53	9.96	0.66									34014	50195	Low risk	Low risk	Low risk	Low risk	no	no	normal
360	Hangzhou Women’s Hospital	Combined screening	Two screening in STS	109	54	28.98	crlcycle	0	0	1	qualified	55	32	27.1	0.84	14.7	0.67							1.2		47752	100000	Low risk	Low risk	Low risk	Low risk	yes	no	normal
361	Hangzhou Women’s Hospital	Combined screening	Two screening in STS	118	48	31.11	bcycle	0	0	1	qualified	75	38	39.8	0.98	14.4	0.89							1.3		26937	100000	Low risk	Low risk	Low risk	Low risk	yes	no	normal
362	Hangzhou Women’s Hospital	Second trimester screening	Two screening in STS	114	54.2	28.88	lmpcycle	0	0	1	qualified		31	33.6	0.96	18.8	1.08									3727	63599	Low risk	Low risk	Low risk	Low risk	no	no	normal
363	Hangzhou Women’s Hospital	Combined screening	Two screening in STS	109	47.6	25.51	crlcycle	0	0	1	qualified	56	31	30.3	0.86	31.7	1.32							1.3		12590	100000	Low risk	Low risk	Low risk	Low risk	yes	no	normal
364	Hangzhou Women’s Hospital	Second trimester screening	Two screening in STS	117	51	21.4	lmpcycle	0	0	1	qualified		37	30.5	0.79	10.6	0.65									7547	26612	Low risk	Low risk	Low risk	Low risk	no	no	normal
365	Hangzhou Women’s Hospital	Combined screening	Two screening in STS	118	61.8	29.91	crlcycle	0	0	1	qualified	57	36	22.8	0.67	12.1	0.91							1		12416	100000	Low risk	Low risk	Low risk	Low risk	yes	no	normal
366	Hangzhou Women’s Hospital	Second trimester screening	Two screening in STS	113	59.5	34.1	bpdcycle	0	0	1	qualified		33	31.1	0.97	69.3	4.12									47	36957	High risk	Low risk	Low risk	High risk	no	no	normal
367	Hangzhou Women’s Hospital	Combined screening	Two screening in STS	108	67	25.61	crlcycle	0	0	1	qualified	58	32	17.9	0.67	13.6	0.72							1		51104	100000	Low risk	Low risk	Low risk	Low risk	yes	no	normal
368	Hangzhou Women’s Hospital	Second trimester screening	Two screening in STS	116	47.8	29.26	lmpcycle	0	0	1	qualified		38	50.1	1.27	9.15	0.52									23215	18422	Low risk	Low risk	Low risk	Low risk	no	no	normal
369	Hangzhou Women’s Hospital	Combined screening	Two screening in STS	117	72	24.42	crlcycle	0	0	1	qualified	62	38	38	1.29	22	1.87							1.06		45355	100000	Low risk	Low risk	Low risk	Low risk	yes	no	normal
370	Hangzhou Women’s Hospital	Combined screening	Two screening in STS	112	64.7	29.07	crlcycle	0	0	1	qualified	55	34	30.8	1.04	23.7	1.46							1.5		7892	100000	Low risk	Low risk	Low risk	Low risk	yes	no	normal
371	Hangzhou Women’s Hospital	Combined screening	Two screening in STS	114	66	28.13	crlcycle	0	0	1	qualified	59	34	29.3	0.97	11	0.75							1.2		26866	100000	Low risk	Low risk	Low risk	Low risk	yes	no	normal
372	Hangzhou Women’s Hospital	Combined screening	Two screening in STS	115	54	34.8	crlcycle	0	0	1	qualified	60	33	40.9	1.15	17.4	1.04							1.39		32639	100000	Low risk	Low risk	Low risk	Low risk	yes	no	normal
373	Hangzhou Women’s Hospital	Combined screening	Two screening in STS	118	68	27.41	crlcycle	0	0	1	qualified	64	38	36.3	1.15	16.3	1.35							1.8		17903	100000	Low risk	Low risk	Low risk	Low risk	yes	no	normal
374	Hangzhou Women’s Hospital	Combined screening	Two screening in STS	117	55	29.85	crlcycle	0	0	1	qualified	59	35	23.8	0.65	10.5	0.69							0.5		10831	100000	Low risk	Low risk	Low risk	Low risk	yes	no	normal
375	Hangzhou Women’s Hospital	Combined screening	Two screening in STS	109	58	28.82	crlcycle	0	0	1	qualified	45	31	43.6	1.43	53.9	2.62							0.9		9821	100000	Low risk	Low risk	Low risk	Low risk	yes	no	normal
376	Hangzhou Women’s Hospital	Combined screening	Two screening in STS	113	61.5	30.45	crlcycle	0	0	1	qualified	58.6	33	36.9	1.18	47.8	2.93							1.3		15266	100000	Low risk	Low risk	Low risk	Low risk	yes	no	normal
377	Hangzhou Women’s Hospital	Combined screening	Two screening in STS	119	59	28.41	crlcycle	0	0	1	qualified	53.4	34	31.5	0.88	14.5	1.09							1.7		7266	100000	Low risk	Low risk	Low risk	Low risk	yes	no	normal
378	Hangzhou Women’s Hospital	Combined screening	Two screening in STS	116	62	31.87	crlcycle	0	0	1	qualified	62	35	48.8	1.49	19.3	1.35							1.5		12173	100000	Low risk	Low risk	Low risk	Low risk	yes	no	normal
379	Hangzhou Women’s Hospital	Combined screening	Two screening in STS	110	64	28.91	crlcycle	0	0	1	qualified	52	37	22.1	0.77	22.3	1.24							1.1		6944	100000	Low risk	Low risk	Low risk	Low risk	yes	no	normal
380	Hangzhou Women’s Hospital	Combined screening	Two screening in STS	124	67.5	24.95	crlcycle	0	0	1	qualified	67	43	60.4	1.72	10.2	1.03							1.9		24540	100000	Low risk	Low risk	Low risk	Low risk	yes	no	normal
381	Hangzhou Women’s Hospital	Combined screening	Two screening in STS	124	49.3	26.36	crlcycle	0	0	1	qualified	61.1	38	38.8	0.87	9.2	0.71							1		46813	100000	Low risk	Low risk	Low risk	Low risk	yes	no	normal
382	Hangzhou Women’s Hospital	Combined screening	Two screening in STS	140	47.2	25.05	crlcycle	0	0	1	qualified	72.7	46	67	1.11	17.8	1.81							1.2		4051	100000	Low risk	Low risk	Low risk	Low risk	yes	no	normal
383	Hangzhou Women’s Hospital	Second trimester screening	Two screening in STS	112	63	34.57	crlcycle	0	0	1	qualified	49	17	30.7	1.02	93.4	5.61									25	28751	High risk	Low risk	Low risk	High risk	no	no	normal
384	Hangzhou Women’s Hospital	Second trimester screening	Two screening in STS	117	65	20	bpdcycle	0	0	1	qualified		35	57.3	1.79	1.89	0.14									100000	238	Low risk	High risk	Low risk	High risk	no	no	normal
385	Hangzhou Women’s Hospital	Second trimester screening	Two screening in STS	123	73.5	39.41	lmpcycle	0	0	1	qualified	68		27.4	0.85	29.7	3.19									25	11119	High risk	Low risk	Low risk	High risk	no	no	normal
386	Hangzhou Women’s Hospital	Combined screening	Two screening in STS	125	46.5	23.7	bcycle	0	0	1	qualified	78	41	52.5	1.12	22.8	1.73							1.8		11384	100000	Low risk	Low risk	Low risk	Low risk	yes	no	normal
387	Hangzhou Women’s Hospital	Combined screening	Two screening in STS	127	51.2	30.41	crlcycle	0	0	1	qualified	75.5		51	1.11	6.09	0.52							1.2		83357	100000	Low risk	Low risk	Low risk	Low risk	yes	no	normal
388	Hangzhou Women’s Hospital	Second trimester screening	Two screening in STS	107	56.8	29.07	lmpcycle	0	0	1	qualified	80		34.2	1.14	32.5	1.41									2977	100000	Low risk	Low risk	Low risk	Low risk	no	no	normal
389	Hangzhou Women’s Hospital	Combined screening	Two screening in STS	116	53	24.48	crlcycle	0	0	1	qualified	49		26.2	0.71	10.6	0.65							1.1		30679	100000	Low risk	Low risk	Low risk	Low risk	yes	no	normal
390	Hangzhou Women’s Hospital	Combined screening	Two screening in STS	121	47.5	31.76	bcycle	0	0	1	qualified	79.8	37	43.9	1.01	8.62	0.59							1.6		28805	100000	Low risk	Low risk	Low risk	Low risk	yes	no	normal
391	Hangzhou Women’s Hospital	Combined screening	Two screening in STS	121	73.9	31.87	crlcycle	0	0	1	qualified	74		46.8	1.51	2.16	0.21							0.9		100000	38833	Low risk	Low risk	Low risk	Low risk	yes	no	normal
392	Hangzhou Women’s Hospital	Second trimester screening	Two screening in STS	130	58	32.83	lmpcycle	0	0	1	qualified	76.7		47.5	1.08	18.7	1.88									789	69808	intermediate risk	Low risk	Low risk	intermediate risk	no	no	normal
393	Hangzhou Women’s Hospital	Second trimester screening	Two screening in STS	119	50	30.08	lmpcycle	0	0	1	qualified		34	31.2	0.77	18.3	1.21									1529	44854	Low risk	Low risk	Low risk	Low risk	no	no	normal
394	Hangzhou Women’s Hospital	Combined screening	Two screening in STS	116	58.6	29.74	crlcycle	0	0	1	qualified	62	34	46.8	1.37	19.4	1.29							1		46567	100000	Low risk	Low risk	Low risk	Low risk	yes	no	normal
395	Hangzhou Women’s Hospital	Second trimester screening	Two screening in STS	119	56.8	24.73	lmpcycle	0	0	1	qualified	77		39.5	1.07	17.3	1.26									4373	100000	Low risk	Low risk	Low risk	Low risk	no	no	normal
396	Hangzhou Women’s Hospital	Combined screening	Two screening in STS	120	62.6	21.15	crlcycle	0	0	1	qualified	55		31.4	0.9	8.93	0.74							1.3		18178	100000	Low risk	Low risk	Low risk	Low risk	yes	no	normal
397	Hangzhou Women’s Hospital	Combined screening	Two screening in STS	118	58.6	34.27	crlcycle	0	0	1	qualified	70		34.4	0.97	9.34	0.67							1.2		26189	100000	Low risk	Low risk	Low risk	Low risk	yes	no	normal
398	Hangzhou Women’s Hospital	Combined screening	Two screening in STS	117	53.5	28.91	crlcycle	0	0	1	qualified	50		61.2	1.65	33.2	2.14							1.2		25615	100000	Low risk	Low risk	Low risk	Low risk	yes	no	normal
399	Hangzhou Women’s Hospital	Combined screening	Two screening in STS	124	57	24.53	crlcycle	0	0	1	qualified	51.3		39.2	0.97	15.4	1.33							1		76238	100000	Low risk	Low risk	Low risk	Low risk	yes	no	normal
400	Hangzhou Women’s Hospital	Second trimester screening	Two screening in STS	118	59.5	24.91	lmpcycle	0	0	1	qualified	65		45.9	1.31	12.1	0.88									13915	80293	Low risk	Low risk	Low risk	Low risk	no	no	normal
401	Hangzhou Women’s Hospital	Combined screening	Two screening in STS	116	54.5	25.7	crlcycle	0	0	1	qualified	61	36	22.1	0.61	24.1	1.51									1500	100000	Low risk	Low risk	Low risk	Low risk	yes	no	normal
402	Hangzhou Women’s Hospital	Combined screening	Two screening in STS	120	49.9	20.39	crlcycle	0	0	1	qualified	46		52.1	1.27	15.9	1.09							1		100000	100000	Low risk	Low risk	Low risk	Low risk	yes	no	normal
403	Hangzhou Women’s Hospital	Combined screening	Two screening in STS	111	47.2	28.83	crlcycle	0	0	1	qualified	55		39.8	1.09	32.5	1.47							1.4		28919	100000	Low risk	Low risk	Low risk	Low risk	yes	no	normal
404	Hangzhou Women’s Hospital	Second trimester screening	Two screening in STS	120	51.4	35.82	lmpcycle	0	0	1	qualified		37	33.1	0.82	9.54	0.66									1917	6944	Low risk	Low risk	Low risk	Low risk	no	no	normal
405	Hangzhou Women’s Hospital	Second trimester screening	Two screening in STS	124	57.7	22.23	lmpcycle	0	0	1	qualified		41	32.7	0.82	18.3	1.6									1481	100000	Low risk	Low risk	Low risk	Low risk	no	no	normal
406	Hangzhou Women’s Hospital	Combined screening	Two screening in STS	125	51.6	34.79	crlcycle	0	0	1	qualified	64	37	41.4	0.94	5.27	0.43							1.5		28719	100000	Low risk	Low risk	Low risk	Low risk	yes	no	normal
407	Hangzhou Women’s Hospital	Second trimester screening	Two screening in STS	125	46.5	36.99	lmpcycle	0	0	1	qualified		40	70	1.49	12.5	0.95									3099	18464	Low risk	Low risk	Low risk	Low risk	no	no	normal
408	Hangzhou Women’s Hospital	Second trimester screening	Two screening in STS	125	64	30.37	lmpcycle	0	0	1	qualified		38	42.4	1.13	5.57	0.55									14626	17343	Low risk	Low risk	Low risk	Low risk	no	no	normal
409	Hangzhou Women’s Hospital	Second trimester screening	Two screening in STS	123	56.5	35.38	lmpcycle	0	0	1	qualified		37	48.8	1.23	12.3	1.02									2597	27673	Low risk	Low risk	Low risk	Low risk	no	no	normal
410	Hangzhou Women’s Hospital	Combined screening	Two screening in STS	117	68.7	29.17	crlcycle	0	0	1	qualified	53	39	28.5	0.93	5.08	0.41							1.2		77516	100000	Low risk	Low risk	Low risk	Low risk	yes	no	normal
411	Hangzhou Women’s Hospital	Second trimester screening	Two screening in STS	122	51.6	28.12	lmpcycle	0	0	1	qualified		38	32.5	0.78	15.5	1.16									2044	52729	Low risk	Low risk	Low risk	Low risk	no	no	normal
412	Hangzhou Women’s Hospital	Combined screening	Two screening in STS	119	49.2	25.59	crlcycle	0	0	1	qualified	48	41	21.2	0.52	3.96	0.25							2.2		567	670	intermediate risk	intermediate risk	Low risk	intermediate risk	yes	no	normal
413	Hangzhou Women’s Hospital	Combined screening	Two screening in STS	125	58.8	27.76	crlcycle	0	0	1	qualified	66	43	32.4	0.81	4.08	0.37							1		71197	100000	Low risk	Low risk	Low risk	Low risk	yes	no	normal
414	Hangzhou Women’s Hospital	Combined screening	Two screening in STS	119	62.7	30.27	crlcycle	0	0	1	qualified	57	39	32.7	0.95	24.2	1.93							1		13389	100000	Low risk	Low risk	Low risk	Low risk	yes	no	normal
415	Hangzhou Women’s Hospital	Second trimester screening	Two screening in STS	124	58	35.56	lmpcycle	0	0	1	qualified		40	43.6	1.1	6.82	0.59									4962	8576	Low risk	Low risk	Low risk	Low risk	no	no	normal
416	Hangzhou Women’s Hospital	Second trimester screening	Two screening in STS	127	67.3	25.71	bpdcycle	0	0	1	qualified		40	45.1	1.21	34.1	3.71									263	100000	High risk	Low risk	Low risk	High risk	no	no	normal
417	Hangzhou Women’s Hospital	Second trimester screening	Two screening in STS	116	45	21.57	lmpcycle	0	0	1	qualified		34	52.4	1.28	15.9	0.86									14994	82979	Low risk	Low risk	Low risk	Low risk	no	no	normal
418	Hangzhou Women’s Hospital	Combined screening	Two screening in STS	118	58.9	35.61	crlcycle	0	0	1	qualified	66	35	53.9	1.53	55.6	4.04							1.7		192	100000	High risk	Low risk	Low risk	High risk	yes	no	normal
419	Hangzhou Women’s Hospital	Combined screening	Two screening in STS	124	69	29.29	crlcycle	0	0	1	qualified	65	39	21.4	0.62	10.2	1.05							1.7		4461	100000	Low risk	Low risk	Low risk	Low risk	yes	no	normal
420	Hangzhou Women’s Hospital	Second trimester screening	Two screening in STS	122	61	36.99	lmpcycle	0	0	1	qualified		42	26.8	0.72	3.57	0.3									2331	439	Low risk	intermediate risk	Low risk	intermediate risk	no	no	normal
421	Hangzhou Women’s Hospital	Combined screening	Two screening in STS	120	50.3	27.27	crlcycle	0	0	1	qualified	61	39	39.6	0.97	15.5	1.06							1		12406	100000	Low risk	Low risk	Low risk	Low risk	yes	no	normal
422	Hangzhou Women’s Hospital	Combined screening	Two screening in STS	123	49	26.71	crlcycle	0	0	1	qualified	69	38	59.7	1.36	14.8	1.1							1.7		41511	100000	Low risk	Low risk	Low risk	Low risk	yes	no	normal
423	Hangzhou Women’s Hospital	Combined screening	Two screening in STS	128	58.6	32.3	crlcycle	0	0	1	qualified	67	46	90.1	2.14	8.98	0.87							1.7		52225	100000	Low risk	Low risk	Low risk	Low risk	yes	no	normal
424	Hangzhou Women’s Hospital	Second trimester screening	Two screening in STS	123	58.8	33.54	lmpcycle	0	0	1	qualified		35	40.8	1.06	13.4	1.15									2119	41212	Low risk	Low risk	Low risk	Low risk	no	no	normal
425	Hangzhou Women’s Hospital	Second trimester screening	Two screening in STS	123	62.4	34.78	lmpcycle	0	0	1	qualified		41	35.8	0.97	25.1	2.28									257	44051	High risk	Low risk	Low risk	High risk	no	no	normal
426	Hangzhou Women’s Hospital	Combined screening	Two screening in STS	119	48.5	31.63	crlcycle	0	0	1	qualified	72	35	44.5	1.08	18.2	1.17							1.3		14596	100000	Low risk	Low risk	Low risk	Low risk	yes	no	normal
427	Hangzhou Women’s Hospital	Combined screening	Two screening in STS	121	53.8	29.46	crlcycle	0	0	1	qualified	71	39	54.6	1.37	34.7	2.61							1.5		17991	100000	Low risk	Low risk	Low risk	Low risk	yes	no	normal
428	Hangzhou Women’s Hospital	Second trimester screening	Two screening in STS	114	60	29.8	lmpcycle	0	0	1	qualified		36	30.2	0.93	16	1									3649	49860	Low risk	Low risk	Low risk	Low risk	no	no	normal
429	Hangzhou Women’s Hospital	Second trimester screening	Two screening in STS	124	55	35	lmpcycle	0	0	1	qualified		36.4	145	3.52	5.01	0.42									61644	2309	Low risk	Low risk	High risk	High risk	no	no	normal
430	Hangzhou Women’s Hospital	Second trimester screening	Two screening in STS	125	72	35.47	lmpcycle	0	0	1	qualified		38	21.7	0.64	6.48	0.72									923	5115	intermediate risk	Low risk	Low risk	intermediate risk	no	no	normal
431	Hangzhou Women’s Hospital	Second trimester screening	Two screening in STS	123	51	31.71	lmpcycle	0	0	1	qualified		36	34.3	0.8	13.5	1.03									1849	31985	Low risk	Low risk	Low risk	Low risk	no	no	normal
432	Hangzhou Women’s Hospital	Second trimester screening	Two screening in STS	122	68.5	37.65	lmpcycle	0	0	1	qualified		39	29.6	0.88	10.1	0.97									790	10416	intermediate risk	Low risk	Low risk	intermediate risk	no	no	normal
433	Hangzhou Women’s Hospital	Second trimester screening	Two screening in STS	125	53	22.26	lmpcycle	0	0	1	qualified		40	61.6	1.43	11.8	0.98									14431	100000	Low risk	Low risk	Low risk	Low risk	no	no	normal
434	Hangzhou Women’s Hospital	Second trimester screening	Two screening in STS	122	42	35.19	lmpcycle	0	0	1	qualified		39	57.4	1.21	20.3	1.32									1504	38962	Low risk	Low risk	Low risk	Low risk	no	no	normal
435	Hangzhou Women’s Hospital	Second trimester screening	Two screening in STS	122	59.5	31.78	lmpcycle	0	0	1	qualified		36	31.2	0.83	13.5	1.14									1649	38293	Low risk	Low risk	Low risk	Low risk	no	no	normal
436	Hangzhou Women’s Hospital	Combined screening	Two screening in STS	118	60	25.83	crlcycle	0	0	1	qualified	65	35	28.3	0.81	10.8	0.79							1.1		43043	100000	Low risk	Low risk	Low risk	Low risk	yes	no	normal
437	Hangzhou Women’s Hospital	Combined screening	Two screening in STS	117	68.5	33.9	crlcycle	0	0	1	qualified	62	34	24.7	0.8	3.11	0.25							1.1		45472	100000	Low risk	Low risk	Low risk	Low risk	yes	no	normal
438	Hangzhou Women’s Hospital	Second trimester screening	Two screening in STS	117	47	37.85	lmpcycle	0	0	1	qualified	55	37	42.5	1.05	26.7	1.56									408	21181	intermediate risk	Low risk	Low risk	intermediate risk	no	no	normal
439	Hangzhou Women’s Hospital	Second trimester screening	Two screening in STS	119	71.5	35.91	lmpcycle	0	0	1	qualified	62	39	17.9	0.58	6.76	0.61									792	2569	intermediate risk	Low risk	Low risk	intermediate risk	no	no	normal
440	Hangzhou Women’s Hospital	Combined screening	Two screening in STS	124	50	22.84	crlcycle	0	0	1	qualified	63	38	46.3	1.05	30.3	2.36							1.8		5695	100000	Low risk	Low risk	Low risk	Low risk	yes	no	normal
441	Hangzhou Women’s Hospital	Second trimester screening	Two screening in STS	114	46.5	29.69	lmpcycle	0	0	1	qualified	55	32	41.5	1.07	22.2	1.13									3950	71646	Low risk	Low risk	Low risk	Low risk	no	no	normal
442	Hangzhou Women’s Hospital	Second trimester screening	Two screening in STS	116	53.7	26.2	lmpcycle	0	0	1	qualified		34	25.8	0.71	15.1	0.93									2717	35847	Low risk	Low risk	Low risk	Low risk	no	no	normal
443	Hangzhou Women’s Hospital	Combined screening	Two screening in STS	125	49.4	28.3	crlcycle	0	0	1	qualified	70	38	35.1	0.77	10.4	0.82							1.7		8957	100000	Low risk	Low risk	Low risk	Low risk	yes	no	normal
444	Hangzhou Women’s Hospital	Second trimester screening	Two screening in STS	115	60.6	28.03	lmpcycle	0	0	1	qualified		36	34	1.04	10.1	0.66									11328	31747	Low risk	Low risk	Low risk	Low risk	no	no	normal
445	Hangzhou Women’s Hospital	Combined screening	Two screening in STS	109	48.2	28.49	crlcycle	0	0	1	qualified	60	32	22.9	0.66	11.8	0.49							1.4		26096	100000	Low risk	Low risk	Low risk	Low risk	yes	no	normal
446	Hangzhou Women’s Hospital	Combined screening	Two screening in STS	114	47.1	32.65	crlcycle	0	0	1	qualified	74	36	39.5	1.03	35	1.81							1.5		9028	100000	Low risk	Low risk	Low risk	Low risk	yes	no	normal
447	Hangzhou Women’s Hospital	Second trimester screening	Two screening in STS	115	59.5	32.62	lmpcycle	0	0	1	qualified		35	49.1	1.48	33.3	2.16									1011	90372	Low risk	Low risk	Low risk	Low risk	no	no	normal
448	Hangzhou Women’s Hospital	Combined screening	Two screening in STS	118	61.5	29.69	crlcycle	0	1	1	qualified	61	35.8	26.1	0.85	11	0.86							2.1		3464	100000	Low risk	Low risk	Low risk	Low risk	yes	no	normal
449	Hangzhou Women’s Hospital	Combined screening	Two screening in STS	118	67.2	28.09	crlcycle	0	0	1	qualified	57	39	36.9	1.16	18.8	1.54							0.9		81667	100000	Low risk	Low risk	Low risk	Low risk	yes	no	normal
450	Hangzhou Women’s Hospital	Combined screening	Two screening in STS	117	47.7	29.3	crlcycle	0	0	1	qualified	54.7	36.1	25.6	0.63	23.8	1.4									259	33631	High risk	Low risk	Low risk	High risk	yes	no	normal
451	Hangzhou Women’s Hospital	Combined screening	Two screening in STS	113	61	29.23	crlcycle	0	0	1	qualified	67	34.3	21.9	0.69	15	0.91							1.6		15205	100000	Low risk	Low risk	Low risk	Low risk	yes	no	normal
452	Hangzhou Women’s Hospital	Combined screening	Two screening in STS	115	67.5	30.25	crlcycle	0	0	1	qualified	55	33	19.5	0.65	49.2	3.6							1.5		68	100000	High risk	Low risk	Low risk	High risk	yes	no	normal
453	Hangzhou Women’s Hospital	Second trimester screening	Two screening in STS	118	50	36.49	lmpcycle	0	0	1	qualified		36.8	37.5	0.94	14.3	0.91									1415	13672	Low risk	Low risk	Low risk	Low risk	no	no	normal
454	Hangzhou Women’s Hospital	Combined screening	Two screening in STS	123	54.5	29.05	crlcycle	0	0	1	qualified	76	38.2	39.5	0.97	43.8	3.54							1.4		1150	100000	Low risk	Low risk	Low risk	Low risk	yes	no	normal
455	Hangzhou Women’s Hospital	Combined screening	Two screening in STS	116	54.2	30.14	crlcycle	0	0	1	qualified	63	34.4	29	0.8	6.26	0.39							1.8		17157	100000	Low risk	Low risk	Low risk	Low risk	yes	no	normal
456	Hangzhou Women’s Hospital	Combined screening	Two screening in STS	117	47.3	30.41	crlcycle	0	0	1	qualified	59	37.2	27.9	0.69	8.15	0.47							1.1		34446	100000	Low risk	Low risk	Low risk	Low risk	yes	no	normal
457	Hangzhou Women’s Hospital	Second trimester screening	Two screening in STS	113	48.6	37.23	lmpcycle	0	0	1	qualified	67.9	34	30.4	0.82	16.1	0.81									1014	7511	Low risk	Low risk	Low risk	Low risk	no	no	normal
458	Hangzhou Women’s Hospital	Combined screening	Two screening in STS	113	58	28.99	crlcycle	0	0	1	qualified	74	31	26.9	0.82	25.4	1.47							1.2		4396	100000	Low risk	Low risk	Low risk	Low risk	yes	no	normal
459	Hangzhou Women’s Hospital	Second trimester screening	Two screening in STS	111	60.3	45.4	lmpcycle	0	0	1	qualified	72	33	46.8	1.53	20.2	1.11									243	2413	High risk	Low risk	Low risk	High risk	no	no	normal
460	Hangzhou Women’s Hospital	Second trimester screening	Two screening in STS	135	55.9	29.12	lmpcycle	0	0	1	qualified	60	42	50.4	1.02	10.2	1.07									4219	66700	Low risk	Low risk	Low risk	Low risk	no	no	normal
461	Hangzhou Women’s Hospital	Combined screening	Two screening in STS	112	58.3	25.58	crlcycle	0	0	1	qualified	46	32	18.7	0.58	24.7	1.38							0.9		7566	100000	Low risk	Low risk	Low risk	Low risk	yes	no	normal
462	Hangzhou Women’s Hospital	Second trimester screening	Two screening in STS	111	55.9	26.39	lmpcycle	0	0	1	qualified	65	32	45.1	1.39	35.1	1.81									2865	100000	Low risk	Low risk	Low risk	Low risk	no	no	normal
463	Hangzhou Women’s Hospital	Second trimester screening	Two screening in STS	118	59	27.35	crlcycle	0	0	1	qualified	63	37	42.9	1.22	9.01	0.65									17661	37219	Low risk	Low risk	Low risk	Low risk	no	no	normal
464	Hangzhou Women’s Hospital	Second trimester screening	Two screening in STS	115	50.9	37.4	lmpcycle	0	0	1	qualified	67.9	37.4	55.2	1.49	22.2	1.26									1505	24535	Low risk	Low risk	Low risk	Low risk	no	no	normal
465	Hangzhou Women’s Hospital	Combined screening	Two screening in STS	118	51.5	26.29	crlcycle	0	0	1	qualified	59	37	37.1	0.95	26.5	1.72							1		28647	100000	Low risk	Low risk	Low risk	Low risk	yes	no	normal
466	Hangzhou Women’s Hospital	Second trimester screening	Two screening in STS	112	56	27.17	lmpcycle	0	0	1	qualified	49	31	40.5	1.23	27	1.46									3735	100000	Low risk	Low risk	Low risk	Low risk	no	no	normal
467	Hangzhou Women’s Hospital	Second trimester screening	Two screening in STS	113	56	36.36	lmpcycle	0	0	1	qualified	67.4	36	28.4	0.84	12.8	0.72									1637	7702	Low risk	Low risk	Low risk	Low risk	no	no	normal
468	Hangzhou Women’s Hospital	Second trimester screening	Two screening in STS	110	42.9	27.64	lmpcycle	0	0	1	qualified	53	19	20.4	0.53	14.8	0.6									2167	6534	Low risk	Low risk	Low risk	Low risk	no	no	normal
469	Hangzhou Women’s Hospital	Second trimester screening	Two screening in STS	114	57.8	32.23	lmpcycle	0	0	1	qualified	56	19	48.3	1.45	10.3	0.62									16214	20912	Low risk	Low risk	Low risk	Low risk	no	no	normal
470	Hangzhou Women’s Hospital	Second trimester screening	Two screening in STS	116	51.4	30.52	lmpcycle	0	0	1	qualified	62	23	34.4	0.91	16.7	1									3228	44719	Low risk	Low risk	Low risk	Low risk	no	no	normal
471	Hangzhou Women’s Hospital	Second trimester screening	Two screening in STS	115	53.4	33.23	lmpcycle	0	0	1	qualified	62	21	51.6	1.44	14.1	0.83									8174	32426	Low risk	Low risk	Low risk	Low risk	no	no	normal
472	Hangzhou Women’s Hospital	Second trimester screening	Two screening in STS	111	39.6	32.9	lmpcycle	0	0	1	qualified	60	21	35.8	0.89	16.1	0.65									4318	13663	Low risk	Low risk	Low risk	Low risk	no	no	normal
473	Hangzhou Women’s Hospital	Second trimester screening	Two screening in STS	117	57.3	29.03	lmpcycle	0	0	1	qualified	63	23	30.5	0.86	13.9	0.94									3625	43881	Low risk	Low risk	Low risk	Low risk	no	no	normal
474	Hangzhou Women’s Hospital	Combined screening	Two screening in STS	116	55.5	24.57	crlcycle	0	0	1	qualified	50		39.4	1.11	36	2.29							1		7680	100000	Low risk	Low risk	Low risk	Low risk	yes	no	normal
475	Hangzhou Women’s Hospital	Combined screening	Two screening in STS	122	54	31.04	crlcycle	0	0	1	qualified	66		48.2	1.19	17	1.32							1.4		12867	100000	Low risk	Low risk	Low risk	Low risk	yes	no	normal
476	Hangzhou Women’s Hospital	Second trimester screening	Two screening in STS	117	66	19.26	lmpcycle	0	0	1	qualified		37	34	1.07	15.2	1.18									5664	100000	Low risk	Low risk	Low risk	Low risk	no	no	normal
477	Hangzhou Women’s Hospital	Combined screening	Two screening in STS	114	57	22.86	crlcycle	0	0	1	qualified	74		44.6	1.32	17.1	1.02							1.1		70328	100000	Low risk	Low risk	Low risk	Low risk	yes	no	normal
478	Hangzhou Women’s Hospital	Combined screening	Two screening in STS	118	73.1	29.58	crlcycle	0	0	1	qualified	66	36	20.1	0.68	9.62	0.86							1.4		10234	100000	Low risk	Low risk	Low risk	Low risk	yes	no	normal
479	Hangzhou Women’s Hospital	Combined screening	Two screening in STS	117	52	31.55	crlcycle	0	0	1	qualified	63	37	47.5	1.25	17.5	1.1							2.1		7332	100000	Low risk	Low risk	Low risk	Low risk	yes	no	normal
480	Hangzhou Women’s Hospital	Combined screening	Two screening in STS	117	51	29.68	crlcycle	0	0	1	qualified	62	37	39.7	1.03	33	2.05							1.6		9171	100000	Low risk	Low risk	Low risk	Low risk	yes	no	normal
481	Hangzhou Women’s Hospital	Combined screening	Two screening in STS	118	71.5	34.39	bcycle	0	0	1	qualified	73	34	26.6	0.88	5.58	0.49							1.8		17147	100000	Low risk	Low risk	Low risk	Low risk	yes	no	normal
482	Hangzhou Women’s Hospital	Combined screening	Two screening in STS	120	45.6	25.82	crlcycle	0	0	1	qualified	59	40	50.5	1.16	17.4	1.12							1.5		22605	100000	Low risk	Low risk	Low risk	Low risk	yes	no	normal
483	Hangzhou Women’s Hospital	Combined screening	Two screening in STS	120	56	31.2	crlcycle	0	0	1	qualified	66	38	44.7	1.18	24.5	1.83							1		6463	100000	Low risk	Low risk	Low risk	Low risk	yes	no	normal
484	Hangzhou Women’s Hospital	Combined screening	Two screening in STS	109	52.2	27.46	crlcycle	0	0	1	qualified	56	31	11.7	0.35	22.7	1.01							1.3		2659	100000	Low risk	Low risk	Low risk	Low risk	yes	no	normal
485	Hangzhou Women’s Hospital	Combined screening	Two screening in STS	114	56.8	29.27	crlcycle	0	0	1	qualified	64	34	35.7	1.06	16.2	0.96							1.1		25692	100000	Low risk	Low risk	Low risk	Low risk	yes	no	normal
486	Hangzhou Women’s Hospital	Combined screening	Two screening in STS	118	67.9	27.91	crlcycle	0	0	1	qualified	64	37	52	1.65	13.3	1.1							1.6		100000	100000	Low risk	Low risk	Low risk	Low risk	yes	no	normal
487	Hangzhou Women’s Hospital	Combined screening	Two screening in STS	124	54.5	27.84	crlcycle	0	0	1	qualified	76	39	56.4	1.36	10.5	0.87							1.8		48947	100000	Low risk	Low risk	Low risk	Low risk	yes	no	normal
488	Hangzhou Women’s Hospital	Combined screening	Two screening in STS	116	50	31.69	crlcycle	0	0	1	qualified	59.3	35	63.2	1.65	39.8	2.34							1.3		18538	100000	Low risk	Low risk	Low risk	Low risk	yes	no	normal
489	Hangzhou Women’s Hospital	Combined screening	Two screening in STS	114	64.1	30.75	crlcycle	0	0	1	qualified	55	33	32.6	1.06	10.8	0.72							0.8		100000	100000	Low risk	Low risk	Low risk	Low risk	yes	no	normal
490	Hangzhou Women’s Hospital	Second trimester screening	Two screening in STS	119	56.6	37	assistantwaycycle	0	0	1	qualified		36	44.5	1.2	7.85	0.51									5841	4733	Low risk	Low risk	Low risk	Low risk	no	no	normal
491	Hangzhou Women’s Hospital	Combined screening	Two screening in STS	119	47.1	30.28	crlcycle	0	0	1	qualified	67	36	55.9	1.33	6.37	0.4							0.83		99825	100000	Low risk	Low risk	Low risk	Low risk	yes	no	normal
492	Hangzhou Women’s Hospital	Combined screening	Two screening in STS	117	52.4	32.98	crlcycle	0	0	1	qualified	53	38	44.9	1.19	19.5	1.23							1.8		4542	100000	Low risk	Low risk	Low risk	Low risk	yes	no	normal
493	Hangzhou Women’s Hospital	Combined screening	Two screening in STS	123	48.8	27.56	crlcycle	0	0	1	qualified	76	40	32.8	0.74	13.6	1.01							1.1		12485	100000	Low risk	Low risk	Low risk	Low risk	yes	no	normal
494	Hangzhou Women’s Hospital	Second trimester screening	Two screening in STS	114	48.8	30.02	lmpcycle	0	0	1	qualified		35	41.5	1.1	8	0.42									19667	8503	Low risk	Low risk	Low risk	Low risk	no	no	normal
495	Hangzhou Women’s Hospital	Combined screening	Two screening in STS	125	72	32.15	crlcycle	0	0	1	qualified	56	41	33.2	0.98	9.08	1.01							1.1		41956	100000	Low risk	Low risk	Low risk	Low risk	yes	no	normal
496	Hangzhou Women’s Hospital	Second trimester screening	Two screening in STS	112	54.9	28.74	lmpcycle	0	0	1	qualified		34	27.3	0.81	23	1.22									1970	57719	Low risk	Low risk	Low risk	Low risk	no	no	normal
497	Hangzhou Women’s Hospital	Combined screening	Two screening in STS	117	53.5	31	crlcycle	0	0	1	qualified	52	37	32.7	0.88	9.54	0.61							1		69265	100000	Low risk	Low risk	Low risk	Low risk	yes	no	normal
498	Hangzhou Women’s Hospital	Combined screening	Two screening in STS	114	49	26.57	crlcycle	0	0	1	qualified	53	37	45.3	1.21	11.6	0.61							2.7		964	35648	intermediate risk	Low risk	Low risk	intermediate risk	yes	no	normal
499	Hangzhou Women’s Hospital	Second trimester screening	Two screening in STS	120	63.7	35.44	lmpcycle	0	0	1	qualified		38	27.4	0.79	5.28	0.44									3197	2486	Low risk	Low risk	Low risk	Low risk	no	no	normal
500	Hangzhou Women’s Hospital	Combined screening	Two screening in STS	122	70	27.73	crlcycle	0	0	1	qualified	60	40	26.2	0.79	15.7	1.55							1.4		14203	100000	Low risk	Low risk	Low risk	Low risk	yes	no	normal
501	Hangzhou Women’s Hospital	Combined screening	Two screening in STS	119	57.9	33.59	crlcycle	0	0	1	qualified	66	36	47	1.29	34.1	2.54							1.5		10625	100000	Low risk	Low risk	Low risk	Low risk	yes	no	normal
502	Hangzhou Women’s Hospital	Second trimester screening	Two screening in STS	120	58.7	35.68	lmpcycle	0	0	1	qualified		40	80.5	2.2	2.43	0.19									63796	151	Low risk	High risk	Low risk	High risk	no	no	normal
503	Hangzhou Women’s Hospital	Combined screening	Two screening in STS	117	60.3	34.35	crlcycle	0	0	1	qualified	62	37	47.8	1.4	17.7	1.26							1.5		12930	100000	Low risk	Low risk	Low risk	Low risk	yes	no	normal
504	Hangzhou Women’s Hospital	Second trimester screening	Two screening in STS	130	57.7	24.45	lmpcycle	0	0	1	qualified		43	24.2	0.54	11.5	1.15									966	26219	intermediate risk	Low risk	Low risk	intermediate risk	no	no	normal
505	Hangzhou Women’s Hospital	Combined screening	Two screening in STS	119	65.5	26.6	crlcycle	0	0	1	qualified	49	38	55.3	1.67	13.3	1.11							0.75		100000	100000	Low risk	Low risk	Low risk	Low risk	yes	no	normal
506	Hangzhou Women’s Hospital	Combined screening	Two screening in STS	123	45.5	23.96	crlcycle	0	0	1	qualified	68	37	46.6	1.01	36.7	2.6							1.4		5747	100000	Low risk	Low risk	Low risk	Low risk	yes	no	normal
507	Hangzhou Women’s Hospital	Second trimester screening	Two screening in STS	142	49.3	30.62	lmpcycle	0	0	1	qualified		46	53.3	0.88	21.3	2.37									374	75570	intermediate risk	Low risk	Low risk	intermediate risk	no	no	normal
508	Hangzhou Women’s Hospital	Combined screening	Two screening in STS	119	58.9	30.56	crlcycle	0	0	1	qualified	69	38	30.1	0.84	11.1	0.83							1.2		30815	100000	Low risk	Low risk	Low risk	Low risk	yes	no	normal
509	Hangzhou Women’s Hospital	Combined screening	Two screening in STS	113	56.2	25.78	crlcycle	0	0	1	qualified	50	33	47.8	1.43	24.1	1.36							1.2		100000	100000	Low risk	Low risk	Low risk	Low risk	yes	no	normal
510	Hangzhou Women’s Hospital	Second trimester screening	Two screening in STS	136	56.5	26.82	bpdcycle	0	0	1	qualified		44	69.9	1.4	16.7	1.8									2860	100000	Low risk	Low risk	Low risk	Low risk	no	no	normal
511	Hangzhou Women’s Hospital	Second trimester screening	Two screening in STS	124	52.2	35.15	lmpcycle	0	0	1	qualified		39	27.3	0.64	9.35	0.75									923	5967	intermediate risk	Low risk	Low risk	intermediate risk	no	no	normal
512	Hangzhou Women’s Hospital	Combined screening	Two screening in STS	116	70	26.64	crlcycle	0	0	1	qualified	61	31	27.3	0.92	25.9	2.05							1.5		600	100000	intermediate risk	Low risk	Low risk	intermediate risk	yes	no	normal
513	Hangzhou Women’s Hospital	Combined screening	Two screening in STS	119	57.6	36.44	crlcycle	0	0	1	qualified	71.7	33	49	1.34	11	0.81							1.9		9727	100000	Low risk	Low risk	Low risk	Low risk	yes	no	normal
514	Hangzhou Women’s Hospital	Combined screening	Two screening in STS	117	53.1	25.34	crlcycle	0	0	1	qualified	67	36	30.8	0.82	23.6	1.51							2		4109	100000	Low risk	Low risk	Low risk	Low risk	yes	no	normal
515	Hangzhou Women’s Hospital	Combined screening	Two screening in STS	115	64.7	26.25	crlcycle	0	0	1	qualified	48.7	35.3	32.3	1.04	8.47	0.59							0.7		100000	100000	Low risk	Low risk	Low risk	Low risk	yes	no	normal
516	Hangzhou Women’s Hospital	Combined screening	Two screening in STS	115	95.2	22.63	crlcycle	0	0	1	qualified	52	33.6	34.3	1.55	18.4	1.98							1.1		100000	100000	Low risk	Low risk	Low risk	Low risk	yes	no	normal
517	Hangzhou Women’s Hospital	Combined screening	Two screening in STS	116	57.5	32.73	crlcycle	0	0	1	qualified	68	33	55.9	1.61	23.2	1.52							1.4		49492	100000	Low risk	Low risk	Low risk	Low risk	yes	no	normal
518	Hangzhou Women’s Hospital	Combined screening	Two screening in STS	116	53	22.37	crlcycle	0	0	1	qualified	56	19	34.6	0.94	22.4	1.37							1.3		54385	100000	Low risk	Low risk	Low risk	Low risk	yes	no	normal
519	Hangzhou Women’s Hospital	Combined screening	Two screening in STS	116	59	34.72	crlcycle	0	0	1	qualified	78	22	35.3	1.04	26.9	1.8							1.7		1910	100000	Low risk	Low risk	Low risk	Low risk	yes	no	normal
520	Hangzhou Women’s Hospital	Combined screening	Two screening in STS	117	54	27.64	crlcycle	0	0	1	qualified	58.2	34	22.7	0.61	19.2	1.24							0.67		3623	100000	Low risk	Low risk	Low risk	Low risk	yes	no	normal
521	Hangzhou Women’s Hospital	Combined screening	Two screening in STS	111	53	27.54	crlcycle	0	0	1	qualified	55	19	54.9	1.63	14.8	0.73							1.1		100000	100000	Low risk	Low risk	Low risk	Low risk	yes	no	normal
522	Hangzhou Women’s Hospital	Second trimester screening	Two screening in STS	113	51.5	25.43	lmpcycle	0	0	1	qualified		35	25.8	0.72	20.1	1.06									2383	47122	Low risk	Low risk	Low risk	Low risk	no	no	normal
523	Hangzhou Women’s Hospital	Second trimester screening	Two screening in STS	114	60	35.56	lmpcycle	0	0	1	qualified		32	25.6	0.79	34.8	2.18									157	26528	High risk	Low risk	Low risk	High risk	no	no	normal
524	Hangzhou Women’s Hospital	Combined screening	Two screening in STS	108	62.5	27.81	crlcycle	0	0	1	qualified	55	19	20.6	0.73	41.5	2.06							1.3		5992	100000	Low risk	Low risk	Low risk	Low risk	yes	no	normal
525	Hangzhou Women’s Hospital	Second trimester screening	Two screening in STS	116	47.5	30.65	lmpcycle	0	0	1	qualified		36	47.3	1.19	16.1	0.91									6999	51170	Low risk	Low risk	Low risk	Low risk	no	no	normal
526	Hangzhou Women’s Hospital	Combined screening	Two screening in STS	118	43	30.14	crlcycle	0	0	1	qualified	63	35	41.6	0.95	9.78	0.56							1		64170	100000	Low risk	Low risk	Low risk	Low risk	yes	no	normal
527	Hangzhou Women’s Hospital	Combined screening	Two screening in STS	120	68	30.39	crlcycle	0	0	1	qualified	55	38	24.7	0.75	6.39	0.57							1.5		24457	100000	Low risk	Low risk	Low risk	Low risk	yes	no	normal
528	Hangzhou Women’s Hospital	Combined screening	Two screening in STS	123	70	34.34	crlcycle	0	0	1	qualified	65	41	37.2	1.11	10.2	1.04							1.6		10329	100000	Low risk	Low risk	Low risk	Low risk	yes	no	normal
529	Hangzhou Women’s Hospital	Combined screening	Two screening in STS	124	55	28.57	crlcycle	0	0	1	qualified	50	41	28.4	0.69	7.1	0.59							1.2		29846	100000	Low risk	Low risk	Low risk	Low risk	yes	no	normal
530	Hangzhou Women’s Hospital	Second trimester screening	Two screening in STS	111	66.5	27.62	lmpcycle	0	0	1	qualified		33	29	1.02	26.6	1.6									1945	100000	Low risk	Low risk	Low risk	Low risk	no	no	normal
531	Hangzhou Women’s Hospital	Combined screening	Two screening in STS	118	57.6	24.24	crlcycle	0	0	1	qualified	63	34	35.3	0.98	25.7	1.83							1		4454	100000	Low risk	Low risk	Low risk	Low risk	yes	no	normal
532	Hangzhou Women’s Hospital	Combined screening	Two screening in STS	122	61	31.27	lmpcycle	0	0	1	qualified	29	42	46.3	1.26	31.2	2.7									1395	100000	Low risk	Low risk	Low risk	Low risk	yes	no	normal
533	Hangzhou Women’s Hospital	Second trimester screening	Two screening in STS	111	52	32.35	lmpcycle	0	0	1	qualified		32	37.2	1.09	14.7	0.71									6838	23431	Low risk	Low risk	Low risk	Low risk	no	no	normal
534	Hangzhou Women’s Hospital	Second trimester screening	Two screening in STS	114	84	28.96	lmpcycle	0	0	1	qualified		31	19.2	0.78	7.77	0.69									4858	20765	Low risk	Low risk	Low risk	Low risk	no	no	normal
535	Hangzhou Women’s Hospital	Combined screening	Two screening in STS	113	64	31.84	crlcycle	0	0	1	qualified	59	34	37.4	1.23	14.5	0.92							1.1		96639	100000	Low risk	Low risk	Low risk	Low risk	yes	no	normal
536	Hangzhou Women’s Hospital	Combined screening	Two screening in STS	114	51.3	24.95	crlcycle	0	0	1	qualified	53	36	39.1	1.08	20.4	1.12							1.1		83674	100000	Low risk	Low risk	Low risk	Low risk	yes	no	normal
537	Hangzhou Women’s Hospital	Combined screening	Two screening in STS	119	51	33.01	crlcycle	0	0	1	qualified	62	39	29.3	0.73	14	0.94							1.3		7416	100000	Low risk	Low risk	Low risk	Low risk	yes	no	normal
538	Hangzhou Women’s Hospital	Combined screening	Two screening in STS	125	72	25.01	crlcycle	0	0	1	qualified	72	38	44.7	1.32	11.6	1.29							2.1		14587	100000	Low risk	Low risk	Low risk	Low risk	yes	no	normal
539	Hangzhou Women’s Hospital	Combined screening	Two screening in STS	115	61.3	32.44	assistantwaycycle	0	0	1	qualified		36	48.7	1.5	35.4	2.11									430	99172	intermediate risk	Low risk	Low risk	intermediate risk	yes	no	normal
540	Hangzhou Women’s Hospital	Combined screening	Two screening in STS	114	54.6	28.84	crlcycle	0	0	1	qualified	59	36	27.6	0.79	15.9	0.91							1.3		27405	100000	Low risk	Low risk	Low risk	Low risk	yes	no	normal
541	Hangzhou Women’s Hospital	Second trimester screening	Two screening in STS	118	53.8	40.29	lmpcycle	0	0	1	qualified		33	39.1	1.04	47.4	3.19									29	11725	High risk	Low risk	Low risk	High risk	no	no	normal
542	Hangzhou Women’s Hospital	Combined screening	Two screening in STS	115	53.5	26.49	crlcycle	0	0	1	qualified	57	36	16.2	0.45	12.6	0.74							1.5		2099	70676	Low risk	Low risk	Low risk	Low risk	yes	no	normal
543	Hangzhou Women’s Hospital	Combined screening	Two screening in STS	110	50.6	22.44	crlcycle	0	0	1	qualified	51	32	35	1.02	15	0.68							0.9		100000	100000	Low risk	Low risk	Low risk	Low risk	yes	no	normal
544	Hangzhou Women’s Hospital	Combined screening	Two screening in STS	126	55.2	26.79	crlcycle	0	0	1	qualified	60	40	37.5	0.88	7.68	0.68							1.3		82672	100000	Low risk	Low risk	Low risk	Low risk	yes	no	normal
545	Hangzhou Women’s Hospital	Second trimester screening	Two screening in STS	128	55.1	25.65	lmpcycle	0	0	1	qualified		34	45.9	1.04	11.2	1.03									5987	82218	Low risk	Low risk	Low risk	Low risk	no	no	normal
546	Hangzhou Women’s Hospital	Combined screening	Two screening in STS	118	58	28.65	crlcycle	0	0	1	qualified	56	35	22.6	0.63	26.1	1.87							1.6		3733	100000	Low risk	Low risk	Low risk	Low risk	yes	no	normal
547	Hangzhou Women’s Hospital	Combined screening	Two screening in STS	117	53.1	28.33	crlcycle	0	0	1	qualified	63	37	18.8	0.5	43.6	2.79							1.4		1760	100000	Low risk	Low risk	Low risk	Low risk	yes	no	normal
548	Hangzhou Women’s Hospital	Combined screening	Two screening in STS	110	63.5	28.9	crlcycle	0	0	1	qualified	56	31	18.6	0.64	8.32	0.45							1.1		39653	100000	Low risk	Low risk	Low risk	Low risk	yes	no	normal
549	Hangzhou Women’s Hospital	Combined screening	Two screening in STS	118	53.6	29.65	crlcycle	0	0	1	qualified	66	33	32.1	0.85	26.7	1.79							1.7		10003	100000	Low risk	Low risk	Low risk	Low risk	yes	no	normal
550	Hangzhou Women’s Hospital	Combined screening	Two screening in STS	123	50.2	32.15	crlcycle	0	0	1	qualified	78	37	47.6	1.1	11.7	0.88							1.7		20927	100000	Low risk	Low risk	Low risk	Low risk	yes	no	normal
551	Hangzhou Women’s Hospital	Combined screening	Two screening in STS	114	49.5	24.16	lmpcycle	0	0	1	qualified		37	26.9	0.72	24.6	1.31									4075	100000	Low risk	Low risk	Low risk	Low risk	yes	no	normal
552	Hangzhou Women’s Hospital	Combined screening	Two screening in STS	117	50.5	25.48	lmpcycle	0	0	1	qualified	48	35	36.4	0.94	19.1	1.17									7278	100000	Low risk	Low risk	Low risk	Low risk	yes	no	normal
553	Hangzhou Women’s Hospital	Combined screening	Two screening in STS	117	50	24.26	crlcycle	0	0	1	qualified	54	33	68.2	1.75	17.6	1.07									16217	100000	Low risk	Low risk	Low risk	Low risk	yes	no	normal
554	Hangzhou Women’s Hospital	Combined screening	Two screening in STS	123	59	34.32	crlcycle	0	0	1	qualified	70	36	38.5	1	15.2	1.31							2		3110	100000	Low risk	Low risk	Low risk	Low risk	yes	no	normal
555	Hangzhou Women’s Hospital	Combined screening	Two screening in STS	123	50.3	28.61	crlcycle	0	0	1	qualified	65	36	49.4	1.14	17.1	1.3							1		22340	100000	Low risk	Low risk	Low risk	Low risk	yes	no	normal
556	Hangzhou Women’s Hospital	Second trimester screening	Two screening in STS	116	67.7	37.04	bpdcycle	0	0	1	qualified		35	28.9	0.95	8.74	0.66									2086	6614	Low risk	Low risk	Low risk	Low risk	no	no	normal
557	Hangzhou Women’s Hospital	Second trimester screening	Two screening in STS	119	61.2	36.4	lmpcycle	0	0	1	qualified		40	38.2	1.09	18.9	1.47									726	30122	intermediate risk	Low risk	Low risk	intermediate risk	no	no	normal
558	Hangzhou Women’s Hospital	Second trimester screening	Two screening in STS	128	53	28.95	lmpcycle	0	0	1	qualified		44	53.8	1.18	6.4	0.57									17767	23411	Low risk	Low risk	Low risk	Low risk	no	no	normal
559	Hangzhou Women’s Hospital	Combined screening	Two screening in STS	120	50	28.96	crlcycle	0	0	1	qualified	62.4	37	72.6	1.77	11.7	0.8							1		100000	100000	Low risk	Low risk	Low risk	Low risk	yes	no	normal
560	Hangzhou Women’s Hospital	Second trimester screening	Two screening in STS	110	49.3	22.23	lmpcycle	0	0	1	qualified		33	31.1	0.89	87.5	3.91									138	99125	High risk	Low risk	Low risk	High risk	no	no	normal
561	Hangzhou Women’s Hospital	Combined screening	Two screening in STS	124	60	23.7	crlcycle	0	0	1	qualified	68.9	42	27.9	0.72	7.5	0.67							1.7		22293	100000	Low risk	Low risk	Low risk	Low risk	yes	no	normal
562	Hangzhou Women’s Hospital	Combined screening	Two screening in STS	116	63.4	31.64	crlcycle	0	0	1	qualified	53.5	36	30.1	0.93	8.62	0.61							1.9		6525	100000	Low risk	Low risk	Low risk	Low risk	yes	no	normal
563	Hangzhou Women’s Hospital	Combined screening	Two screening in STS	122	68	29.72	crlcycle	0	0	1	qualified	61	40	27.7	0.82	10.4	1							1.3		16015	100000	Low risk	Low risk	Low risk	Low risk	yes	no	normal
564	Hangzhou Women’s Hospital	Second trimester screening	Two screening in STS	121	44.6	29.85	lmpcycle	0	0	1	qualified		38	32	0.71	16.2	1.06									1634	32731	Low risk	Low risk	Low risk	Low risk	no	no	normal
565	Hangzhou Women’s Hospital	Combined screening	Two screening in STS	116	71	28.77	crlcycle	0	0	1	qualified	59.1	36	32.2	1.1	18.3	1.47							0.9		50879	100000	Low risk	Low risk	Low risk	Low risk	yes	no	normal
566	Hangzhou Women’s Hospital	Combined screening	Two screening in STS	123	58.5	22.48	crlcycle	0	0	1	qualified	73	38	27.2	0.7	9.01	0.77							1.4		27451	100000	Low risk	Low risk	Low risk	Low risk	yes	no	normal
567	Hangzhou Women’s Hospital	Second trimester screening	Two screening in STS	119	47.5	35.38	lmpcycle	0	0	1	qualified	57.5	36	30.3	0.72	17.9	1.14									605	15137	intermediate risk	Low risk	Low risk	intermediate risk	no	no	normal
568	Hangzhou Women’s Hospital	Second trimester screening	Two screening in STS	131	51.4	26.12	lmpcycle	0	0	1	qualified		41	2.63	0.05	1.94	0.17									1703	38	Low risk	High risk	Low risk	High risk	no	no	normal
569	Hangzhou Women’s Hospital	Combined screening	Two screening in STS	122	54.2	33.55	assistantwaycycle	0	0	1	qualified	63		90.1	2.24	8.57	0.59							1.5		100000	100000	Low risk	Low risk	Low risk	Low risk	yes	no	normal
570	Hangzhou Women’s Hospital	Second trimester screening	Two screening in STS	113	51.5	24.61	lmpcycle	0	0	1	qualified		38	39.2	1.1	9.66	0.51									22850	20986	Low risk	Low risk	Low risk	Low risk	no	no	normal
571	Hangzhou Women’s Hospital	Second trimester screening	Two screening in STS	116	54.3	23.25	lmpcycle	0	0	1	qualified		35	34.9	0.96	17	1.06									5211	84429	Low risk	Low risk	Low risk	Low risk	no	no	normal
572	Hangzhou Women’s Hospital	Combined screening	Two screening in STS	113	55	31.92	crlcycle	0	0	1	qualified	45		35.2	1.03	19.1	1.06									7648	100000	Low risk	Low risk	Low risk	Low risk	yes	no	normal
573	Hangzhou Women’s Hospital	Second trimester screening	Two screening in STS	138	48.5	26.62	lmpcycle	0	0	1	qualified		44	65.8	1.15	7	0.69									14707	42292	Low risk	Low risk	Low risk	Low risk	no	no	normal
574	Hangzhou Women’s Hospital	Combined screening	Two screening in STS	120	61.1	30.86	crlcycle	0	0	1	qualified	50	37	38.9	1.09	30.8	2.49							0.9		8359	100000	Low risk	Low risk	Low risk	Low risk	yes	no	normal
575	Hangzhou Women’s Hospital	Combined screening	Two screening in STS	116	54.7	29.9	crlcycle	0	0	1	qualified	65	37	34.2	0.95	26.6	1.67							1.5		10006	100000	Low risk	Low risk	Low risk	Low risk	yes	no	normal
576	Hangzhou Women’s Hospital	Second trimester screening	Two screening in STS	124	64	25.61	bpdcycle	0	0	1	qualified		39	57.3	1.56	3.24	0.31									82378	4945	Low risk	Low risk	Low risk	Low risk	no	no	normal
577	Hangzhou Women’s Hospital	Combined screening	Two screening in STS	124	48.8	27.78	bcycle	0	0	1	qualified	77	41	52.5	1.17	28.6	2.19							2.4		742	100000	intermediate risk	Low risk	Low risk	intermediate risk	yes	no	normal
578	Hangzhou Women’s Hospital	Second trimester screening	Two screening in STS	113	57.2	40.08	lmpcycle	0	0	1	qualified		35	40.6	1.23	10.1	0.58									2221	2876	Low risk	Low risk	Low risk	Low risk	no	no	normal
579	Hangzhou Women’s Hospital	Combined screening	Two screening in STS	123	54.5	31.67	bcycle	0	0	1	qualified	72	41	59.6	1.46	12.7	1.02							1.8		30957	100000	Low risk	Low risk	Low risk	Low risk	yes	no	normal
580	Hangzhou Women’s Hospital	Combined screening	Two screening in STS	112	59.4	29.03	crlcycle	0	0	1	qualified	69	33	29.3	0.93	20.1	1.14									4528	100000	Low risk	Low risk	Low risk	Low risk	yes	no	normal
581	Hangzhou Women’s Hospital	Combined screening	Two screening in STS	115	52.5	31.5	crlcycle	0	0	1	qualified	59	34	32.2	0.88	37.5	2.19							1.6		2515	100000	Low risk	Low risk	Low risk	Low risk	yes	no	normal
582	Hangzhou Women’s Hospital	Combined screening	Two screening in STS	116	57	32.94	crlcycle	0	0	1	qualified	65	36	46	1.32	20.5	1.33							0.9		34978	100000	Low risk	Low risk	Low risk	Low risk	yes	no	normal
583	Hangzhou Women’s Hospital	Combined screening	Two screening in STS	116	56.1	20.04	crlcycle	0	0	1	qualified	65	34	20.9	0.59	25.4	1.63							1.8		1208	100000	Low risk	Low risk	Low risk	Low risk	yes	no	normal
584	Hangzhou Women’s Hospital	Combined screening	Two screening in STS	111	52	26.62	crlcycle	0	0	1	qualified	49	33	42.9	1.26	51	2.48							0.9		7585	100000	Low risk	Low risk	Low risk	Low risk	yes	no	normal
585	Hangzhou Women’s Hospital	Second trimester screening	Two screening in STS	118	62.5	29.85	bpdcycle	0	0	1	qualified		35	29.9	0.89	14.6	1.12									2586	53662	Low risk	Low risk	Low risk	Low risk	no	no	normal
586	Hangzhou Women’s Hospital	Combined screening	Two screening in STS	113	48.5	28.75	crlcycle	0	0	1	qualified	65	33	32.6	0.88	48.5	2.45							1.4		4242	100000	Low risk	Low risk	Low risk	Low risk	yes	no	normal
587	Hangzhou Women’s Hospital	Combined screening	Two screening in STS	119	51.5	24.1	crlcycle	0	0	1	qualified	66	39	69.3	1.75	6.29	0.42							1.2		100000	100000	Low risk	Low risk	Low risk	Low risk	yes	no	normal
588	Hangzhou Women’s Hospital	Second trimester screening	Two screening in STS	120	46.9	25.94	lmpcycle	0	0	1	qualified		40	60.4	1.41	5.62	0.36									55648	8637	Low risk	Low risk	Low risk	Low risk	no	no	normal
589	Hangzhou Women’s Hospital	Second trimester screening	Two screening in STS	117	58.5	34.41	lmpcycle	0	0	1	qualified		36	44.5	1.28	13.7	0.95									4013	30970	Low risk	Low risk	Low risk	Low risk	no	no	normal
590	Hangzhou Women’s Hospital	Combined screening	Two screening in STS	114	55.7	32.38	lmpcycle	0	0	1	qualified	65		33.6	0.98	11.5	0.67									8608	100000	Low risk	Low risk	Low risk	Low risk	yes	no	normal
591	Hangzhou Women’s Hospital	Second trimester screening	Two screening in STS	123	59.3	27.79	lmpcycle	0	0	1	qualified	66		52.6	1.37	25	2.17									1540	100000	Low risk	Low risk	Low risk	Low risk	no	no	normal
592	Hangzhou Women’s Hospital	Combined screening	Two screening in STS	116	54.1	32.47	crlcycle	0	0	1	qualified	61		30	0.83	10.9	0.68							1.6		12374	100000	Low risk	Low risk	Low risk	Low risk	yes	no	normal
593	Hangzhou Women’s Hospital	Second trimester screening	Two screening in STS	119	54.5	25.42	lmpcycle	0	0	1	qualified	80		35.4	0.93	23.2	1.64									1703	100000	Low risk	Low risk	Low risk	Low risk	no	no	normal
594	Hangzhou Women’s Hospital	Combined screening	Two screening in STS	121	48.3	25.94	crlcycle	0	0	1	qualified	54		43	1	13.5	0.93							1.2		38105	100000	Low risk	Low risk	Low risk	Low risk	yes	no	normal
595	Hangzhou Women’s Hospital	Second trimester screening	Two screening in STS	116	65.3	37.83	lmpcycle	0	0	1	qualified	67.8		39.9	1.27	9.51	0.7									3170	8101	Low risk	Low risk	Low risk	Low risk	no	no	normal
596	Hangzhou Women’s Hospital	Combined screening	Two screening in STS	115	52	34.85	crlcycle	0	0	1	qualified	58		35.3	0.96	7.66	0.44							1.2		49773	100000	Low risk	Low risk	Low risk	Low risk	yes	no	normal
597	Hangzhou Women’s Hospital	Combined screening	Two screening in STS	117	73.7	28.62	lmpcycle	0	0	1	qualified	71		55.3	1.91	14.8	1.29									9538	100000	Low risk	Low risk	Low risk	Low risk	yes	no	normal
598	Hangzhou Women’s Hospital	Second trimester screening	Two screening in STS	122	56.4	34.68	lmpcycle	0	0	1	qualified	67		57.6	1.47	5.53	0.44									17104	5499	Low risk	Low risk	Low risk	Low risk	no	no	normal
599	Hangzhou Women’s Hospital	Combined screening	Two screening in STS	125	54.5	34.24	crlcycle	0	0	1	qualified	62		42.9	1.01	10.6	0.9							1.7		1752	3046	Low risk	Low risk	Low risk	Low risk	yes	no	normal
600	Hangzhou Women’s Hospital	Combined screening	Two screening in STS	116	47	29.6	crlcycle	0	0	1	qualified	56		32.1	0.8	17.3	0.97									5356	100000	Low risk	Low risk	Low risk	Low risk	yes	no	normal
601	Hangzhou Women’s Hospital	Combined screening	Two screening in STS	123	63.2	32.88	crlcycle	0	0	1	qualified	61		46.3	1.27	9.89	0.91							1.4		52570	100000	Low risk	Low risk	Low risk	Low risk	yes	no	normal
602	Hangzhou Women’s Hospital	Combined screening	Two screening in STS	120	59	31.02	crlcycle	0	0	1	qualified	53.5		29.2	0.8	15.9	1.24							1.5		4403	100000	Low risk	Low risk	Low risk	Low risk	yes	no	normal
603	Hangzhou Women’s Hospital	Combined screening	Two screening in STS	114	42.5	26.35	crlcycle	0	0	1	qualified	57		40.6	0.99	22.1	1.06							1.6		22239	100000	Low risk	Low risk	Low risk	Low risk	yes	no	normal
604	Hangzhou Women’s Hospital	Combined screening	Two screening in STS	117	47.5	26.62	crlcycle	0	0	1	qualified	51		27.1	0.67	7.05	0.41							1.2		40535	100000	Low risk	Low risk	Low risk	Low risk	yes	no	normal
605	Hangzhou Women’s Hospital	Second trimester screening	Two screening in STS	120	57.5	40.85	lmpcycle	0	0	1	qualified		33	24.1	0.65	37.6	2.88									13	4671	High risk	Low risk	Low risk	High risk	no	no	normal
606	Hangzhou Women’s Hospital	Second trimester screening	Two screening in STS	130	52	25.09	lmpcycle	0	0	1	qualified		40	35.6	0.74	22.7	2.08									558	85072	intermediate risk	Low risk	Low risk	intermediate risk	no	no	normal
607	Hangzhou Women’s Hospital	Combined screening	Two screening in STS	109	62	30.05	crlcycle	0	0	1	qualified	61		30.7	1.06	28.7	1.48							1.5		13976	100000	Low risk	Low risk	Low risk	Low risk	yes	no	normal
608	Hangzhou Women’s Hospital	Combined screening	Two screening in STS	118	59	23.72	crlcycle	0	0	1	qualified	54.6		43.7	1.24	14.6	1.06							1.3		52274	100000	Low risk	Low risk	Low risk	Low risk	yes	no	normal
609	Hangzhou Women’s Hospital	Second trimester screening	Two screening in STS	127	55	37.11	bpdcycle	0	0	1	qualified		40	69.2	1.59	15.4	1.39									1455	28920	Low risk	Low risk	Low risk	Low risk	no	no	normal
610	Hangzhou Women’s Hospital	Second trimester screening	Two screening in STS	115	59.5	34.07	lmpcycle	0	0	1	qualified		37	42.5	1.28	8.56	0.55									10660	10848	Low risk	Low risk	Low risk	Low risk	no	no	normal
611	Hangzhou Women’s Hospital	Combined screening	Two screening in STS	118	61	24.56	crlcycle	0	0	1	qualified	58.3		32.9	0.96	13.4	1							0.8		59755	100000	Low risk	Low risk	Low risk	Low risk	yes	no	normal
612	Hangzhou Women’s Hospital	Second trimester screening	Two screening in STS	124	57	28.39	bpdcycle	0	0	1	qualified		34	59.8	1.49	8.72	0.75									19818	50270	Low risk	Low risk	Low risk	Low risk	no	no	normal
613	Hangzhou Women’s Hospital	Combined screening	Two screening in STS	118	45	23.46	crlcycle	0	0	1	qualified	55.8		39.9	0.94	12.2	0.72							0.7		60308	100000	Low risk	Low risk	Low risk	Low risk	yes	no	normal
614	Hangzhou Women’s Hospital	Combined screening	Two screening in STS	123	49.5	23.43	crlcycle	0	0	1	qualified	59		43	0.98	11.1	0.83							1.4		37795	100000	Low risk	Low risk	Low risk	Low risk	yes	no	normal
615	Hangzhou Women’s Hospital	Second trimester screening	Two screening in STS	124	61.5	29.71	bpdcycle	0	0	1	qualified		39	39.6	1.04	4.33	0.4									18696	6950	Low risk	Low risk	Low risk	Low risk	no	no	normal
616	Hangzhou Women’s Hospital	Second trimester screening	Two screening in STS	130	54	35.96	lmpcycle	0	0	1	qualified		42	42.9	0.92	10.8	1.02									1211	17838	Low risk	Low risk	Low risk	Low risk	no	no	normal
617	Hangzhou Women’s Hospital	Second trimester screening	Two screening in STS	108	53	23.63	bpdcycle	0	0	1	qualified		31	35.1	1.1	17.1	0.73									13659	51700	Low risk	Low risk	Low risk	Low risk	no	no	normal
618	Hangzhou Women’s Hospital	Combined screening	Two screening in STS	119	72.1	29.74	crlcycle	0	0	1	qualified	57		25.4	0.83	14	1.28							1.5		15780	100000	Low risk	Low risk	Low risk	Low risk	yes	no	normal
619	Hangzhou Women’s Hospital	Combined screening	Two screening in STS	116	49	27.4	crlcycle	0	0	1	qualified	59		37.7	0.97	9.97	0.57							1		55108	100000	Low risk	Low risk	Low risk	Low risk	yes	no	normal
620	Hangzhou Women’s Hospital	Combined screening	Two screening in STS	112	77	29.9	crlcycle	0	0	1	qualified	53		34	1.33	6.28	0.46									18922	21897	Low risk	Low risk	Low risk	Low risk	yes	no	normal
621	Hangzhou Women’s Hospital	Second trimester screening	Two screening in STS	116	61	35.36	bpdcycle	0	0	1	qualified		35	43.6	1.31	7.94	0.55									8818	8209	Low risk	Low risk	Low risk	Low risk	no	no	normal
622	Hangzhou Women’s Hospital	Second trimester screening	Two screening in STS	118	48.5	25.24	lmpcycle	0	0	1	qualified		38	33.6	0.83	13.8	0.86									5037	44646	Low risk	Low risk	Low risk	Low risk	no	no	normal
623	Hangzhou Women’s Hospital	Combined screening	Two screening in STS	131	54	30.35	crlcycle	0	0	1	qualified	78		23.7	0.5	16.6	1.6							1.7		656	100000	intermediate risk	Low risk	Low risk	intermediate risk	yes	no	normal
624	Hangzhou Women’s Hospital	Combined screening	Two screening in STS	114	53	24.17	crlcycle	0	0	1	qualified	52		50.9	1.43	60.1	3.39							1.1		26803	100000	Low risk	Low risk	Low risk	Low risk	yes	no	normal
625	Hangzhou Women’s Hospital	Combined screening	Two screening in STS	113	69	28.45	crlcycle	0	0	1	qualified	50		22.7	0.79	59.1	4.06							1.1		16482	100000	Low risk	Low risk	Low risk	Low risk	yes	no	normal
626	Hangzhou Women’s Hospital	Combined screening	Two screening in STS	123	51	29.36	crlcycle	0	0	1	qualified	66.3		49	1.15	10.1	0.77							1.6		62585	100000	Low risk	Low risk	Low risk	Low risk	yes	no	normal
627	Hangzhou Women’s Hospital	Second trimester screening	Two screening in STS	122	95	36.8	lmpcycle	0	0	1	qualified		38	21.4	0.85	16.1	2.25									130	23161	High risk	Low risk	Low risk	High risk	no	no	normal
628	Hangzhou Women’s Hospital	Second trimester screening	Two screening in STS	116	64.5	30.7	bpdcycle	0	0	1	qualified		35	33.6	1.06	30.6	2.23									652	96921	intermediate risk	Low risk	Low risk	intermediate risk	no	no	normal
629	Hangzhou Women’s Hospital	Combined screening	Two screening in STS	118	52	31.58	crlcycle	0	0	1	qualified	60		29.7	0.77	17.3	1.13							1.5		5507	100000	Low risk	Low risk	Low risk	Low risk	yes	no	normal
630	Hangzhou Women’s Hospital	Second trimester screening	Two screening in STS	120	52	39.47	lmpcycle	0	0	1	qualified		34	34	0.85	10.1	0.71									782	3502	intermediate risk	Low risk	Low risk	intermediate risk	no	no	normal
631	Hangzhou Women’s Hospital	Second trimester screening	Two screening in STS	114	70	31.23	bpdcycle	0	0	1	qualified		34	42.2	1.47	9.31	0.67									17077	29321	Low risk	Low risk	Low risk	Low risk	no	no	normal
632	Hangzhou Women’s Hospital	Second trimester screening	Two screening in STS	134	49	25.88	lmpcycle	0	0	1	qualified		45	92.4	1.74	16.8	1.57									6221	100000	Low risk	Low risk	Low risk	Low risk	no	no	normal
633	Hangzhou Women’s Hospital	Second trimester screening	Two screening in STS	131	54	33.59	bpdcycle	0	0	1	qualified		41	37.7	0.8	10.7	1.03									1350	22915	Low risk	Low risk	Low risk	Low risk	no	no	normal
634	Hangzhou Women’s Hospital	Second trimester screening	Two screening in STS	117	72.5	38	lmpcycle	0	0	1	qualified		39	25.9	0.88	7.45	0.63									1483	4234	Low risk	Low risk	Low risk	Low risk	no	no	normal
635	Hangzhou Women’s Hospital	Combined screening	Two screening in STS	128	70	24.61	crlcycle	0	0	1	qualified	58.9		43.8	1.19	14.8	1.71							1.7		20489	100000	Low risk	Low risk	Low risk	Low risk	yes	no	normal
636	Hangzhou Women’s Hospital	Second trimester screening	Two screening in STS	118	61	31.15	lmpcycle	0	0	1	qualified		38	24.1	0.7	36.7	2.75									136	44010	High risk	Low risk	Low risk	High risk	no	no	normal
637	Hangzhou Women’s Hospital	Second trimester screening	Two screening in STS	120	51	23.45	lmpcycle	0	0	1	qualified		35	65.2	1.61	11.1	0.77									28357	67695	Low risk	Low risk	Low risk	Low risk	no	no	normal
638	Hangzhou Women’s Hospital	Combined screening	Two screening in STS	126	51	26.17	crlcycle	0	0	1	qualified	73.1		46.3	1.03	17.7	1.47							1.4		26232	100000	Low risk	Low risk	Low risk	Low risk	yes	no	normal
639	Hangzhou Women’s Hospital	Combined screening	Two screening in STS	121	52	29	crlcycle	0	0	1	qualified	64		60.9	1.5	33.3	2.43							1.9		3516	100000	Low risk	Low risk	Low risk	Low risk	yes	no	normal
640	Hangzhou Women’s Hospital	Combined screening	Two screening in STS	118	45	28.39	crlcycle	0	0	1	qualified	59		45.6	1.07	11.9	0.7							1.3		76483	100000	Low risk	Low risk	Low risk	Low risk	yes	no	normal
641	Hangzhou Women’s Hospital	Second trimester screening	Two screening in STS	108	48.5	35.49	lmpcycle	0	0	1	qualified		33	53.8	1.58	14.9	0.6									11167	10346	Low risk	Low risk	Low risk	Low risk	no	no	normal
642	Hangzhou Women’s Hospital	Combined screening	Two screening in STS	145	42	26.12	crlcycle	0	0	1	qualified	23	43	97.3	1.38	11.6	1.32									4065	100000	Low risk	Low risk	Low risk	Low risk	yes	no	normal
643	Hangzhou Women’s Hospital	Second trimester screening	Two screening in STS	118	79.5	31.63	bpdcycle	0	0	1	qualified		36	32.6	1.18	4.39	0.43									18429	7803	Low risk	Low risk	Low risk	Low risk	no	no	normal
644	Hangzhou Women’s Hospital	Combined screening	Two screening in STS	122	58	30.29	crlcycle	0	0	1	qualified	66.8		39.5	1.03	4.85	0.4							1.4		97593	100000	Low risk	Low risk	Low risk	Low risk	yes	no	normal
645	Hangzhou Women’s Hospital	Second trimester screening	Two screening in STS	112	45	24.12	lmpcycle	0	0	1	qualified		37	58.5	1.53	54.8	2.51									1450	100000	Low risk	Low risk	Low risk	Low risk	no	no	normal
646	Hangzhou Women’s Hospital	Second trimester screening	Two screening in STS	113	52	26.92	lmpcycle	0	0	1	qualified		33	51.4	1.45	14.5	0.77									20196	58204	Low risk	Low risk	Low risk	Low risk	no	no	normal
647	Hangzhou Women’s Hospital	Combined screening	Two screening in STS	119	49	24.74	crlcycle	0	0	1	qualified	77		32.8	0.8	24	1.56							1.3		11877	100000	Low risk	Low risk	Low risk	Low risk	yes	no	normal
648	Hangzhou Women’s Hospital	Combined screening	Two screening in STS	118	49	27.37	crlcycle	0	0	1	qualified	57		48.4	1.2	11.7	0.73							1.2		100000	100000	Low risk	Low risk	Low risk	Low risk	yes	no	normal
649	Hangzhou Women’s Hospital	Combined screening	Two screening in STS	121	50	33.33	crlcycle	0	0	1	qualified	63		60	1.44	20.5	1.45							1.4		13821	100000	Low risk	Low risk	Low risk	Low risk	yes	no	normal
650	Hangzhou Women’s Hospital	Second trimester screening	Two screening in STS	113	50	30.61	lmpcycle	0	0	1	qualified		35	23.7	0.65	17.7	0.91									1557	19511	Low risk	Low risk	Low risk	Low risk	no	no	normal
651	Hangzhou Women’s Hospital	Combined screening	Two screening in STS	121	67.5	31.89	crlcycle	0	0	1	qualified	63		31.6	0.94	7.7	0.71							1.9		7494	100000	Low risk	Low risk	Low risk	Low risk	yes	no	normal
652	Hangzhou Women’s Hospital	Combined screening	Two screening in STS	111	56	22.03	crlcycle	0	0	1	qualified	57		57.7	1.78	19.7	1.01							1.1		100000	100000	Low risk	Low risk	Low risk	Low risk	yes	no	normal
653	Hangzhou Women’s Hospital	Second trimester screening	Two screening in STS	119	57	31.23	lmpcycle	0	0	1	qualified		37	28.7	0.78	14.2	1.04									1824	32654	Low risk	Low risk	Low risk	Low risk	no	no	normal
654	Hangzhou Women’s Hospital	Combined screening	Two screening in STS	128	54	25.22	lmpcycle	0	0	1	qualified	71		42.1	0.94	15.9	1.45									2148	100000	Low risk	Low risk	Low risk	Low risk	yes	no	normal
655	Hangzhou Women’s Hospital	Second trimester screening	Two screening in STS	116	64	37.89	lmpcycle	0	0	1	qualified		34	25.2	0.79	5.51	0.39									1953	993	Low risk	intermediate risk	Low risk	intermediate risk	no	no	normal
656	Hangzhou Women’s Hospital	Second trimester screening	Two screening in STS	122	60	27.39	bpdcycle	0	0	1	qualified		38	33.7	0.9	19.5	1.66									1380	98465	Low risk	Low risk	Low risk	Low risk	no	no	normal
657	Hangzhou Women’s Hospital	Second trimester screening	Two screening in STS	118	54	29.75	lmpcycle	0	0	1	qualified		36	44.5	1.18	11	0.74									10993	38712	Low risk	Low risk	Low risk	Low risk	no	no	normal
658	Hangzhou Women’s Hospital	Second trimester screening	Two screening in STS	114	55	35.34	lmpcycle	0	0	1	qualified		31	49.5	1.43	25.4	1.47									1566	45026	Low risk	Low risk	Low risk	Low risk	no	no	normal
659	Hangzhou Women’s Hospital	Combined screening	Two screening in STS	125	57	24.72	crlcycle	0	0	1	qualified	65		29.2	0.71	6.69	0.59							1.8		13810	100000	Low risk	Low risk	Low risk	Low risk	yes	no	normal
660	Hangzhou Women’s Hospital	Combined screening	Two screening in STS	120	60	30.58	crlcycle	0	0	1	qualified	54.8		24.9	0.69	4.88	0.38							0.8		51815	100000	Low risk	Low risk	Low risk	Low risk	yes	no	normal
661	Hangzhou Women’s Hospital	Combined screening	Two screening in STS	115	53.8	26.12	crlcycle	0	0	1	qualified	35	37	51.8	1.45	17.9	1.06									26448	100000	Low risk	Low risk	Low risk	Low risk	yes	no	normal
662	Hangzhou Women’s Hospital	Combined screening	Two screening in STS	114	47.5	29.63	lmpcycle	0	0	1	qualified	29	35	54.2	1.42	15.6	0.81									57016	100000	Low risk	Low risk	Low risk	Low risk	yes	no	normal
663	Hangzhou Women’s Hospital	Combined screening	Two screening in STS	111	76.5	32.6	crlcycle	0	0	1	qualified	30	35	26	1.03	3.94	0.27									22153	36931	Low risk	Low risk	Low risk	Low risk	yes	no	normal
664	Hangzhou Women’s Hospital	Combined screening	Two screening in STS	112	49.7	31.04	lmpcycle	0	0	1	qualified	49	37	34	0.95	10.3	0.5									8671	76336	Low risk	Low risk	Low risk	Low risk	yes	no	normal
665	Hangzhou Women’s Hospital	Second trimester screening	Two screening in STS	119	78	36.51	lmpcycle	0	0	1	qualified		35.3	29.2	1.02	7.27	0.73									2502	9979	Low risk	Low risk	Low risk	Low risk	no	no	normal
666	Hangzhou Women’s Hospital	Combined screening	Two screening in STS	115	60.2	27.94	lmpcycle	0	0	1	qualified	42.3	32.7	30.6	0.93	5.27	0.34									25131	100000	Low risk	Low risk	Low risk	Low risk	yes	no	normal
667	Hangzhou Women’s Hospital	Second trimester screening	Two screening in STS	119	56	39.83	lmpcycle	0	0	1	qualified		34	50.3	1.35	11.2	0.81									1692	6668	Low risk	Low risk	Low risk	Low risk	no	no	normal
668	Hangzhou Women’s Hospital	Combined screening	Two screening in STS	120	55	32.8	lmpcycle	0	0	1	qualified	38	40	40.3	1.05	23.3	1.72									3913	100000	Low risk	Low risk	Low risk	Low risk	yes	no	normal
669	Hangzhou Women’s Hospital	Combined screening	Two screening in STS	114	49	30.75	crlcycle	0	0	1	qualified	55	39	36.6	0.98	18.2	0.96							1.6		25835	100000	Low risk	Low risk	Low risk	Low risk	yes	no	normal
670	Hangzhou Women’s Hospital	Combined screening	Two screening in STS	121	54	24.74	crlcycle	0	0	1	qualified	67.2	39	28.5	0.72	6.19	0.46							1.2		55064	100000	Low risk	Low risk	Low risk	Low risk	yes	no	normal
671	Hangzhou Women’s Hospital	Combined screening	Two screening in STS	126	54.5	34.46	crlcycle	0	0	1	qualified	75	41	64.2	1.49	8.28	0.72							1.7		36983	100000	Low risk	Low risk	Low risk	Low risk	yes	no	normal
672	Hangzhou Women’s Hospital	Combined screening	Two screening in STS	120	50.5	29.65	crlcycle	0	0	1	qualified	72	40	39.2	0.96	11.3	0.78							1.3		46359	100000	Low risk	Low risk	Low risk	Low risk	yes	no	normal
673	Hangzhou Women’s Hospital	Combined screening	Two screening in STS	113	85	31.06	crlcycle	0	0	1	qualified	48	31	30.5	1.28	12.1	1.04							1.1		31077	100000	Low risk	Low risk	Low risk	Low risk	yes	no	normal
674	Hangzhou Women’s Hospital	Combined screening	Two screening in STS	125	49	27.18	crlcycle	0	0	1	qualified	48.4	38	41.2	0.9	29.6	2.33							1.1		28206	100000	Low risk	Low risk	Low risk	Low risk	yes	no	normal
675	Hangzhou Women’s Hospital	Combined screening	Two screening in STS	113	57.2	30.98	crlcycle	0	0	1	qualified	57	34	17.8	0.54	66.5	3.82							1.4		1008	100000	Low risk	Low risk	Low risk	Low risk	yes	no	normal
676	Hangzhou Women’s Hospital	Combined screening	Two screening in STS	120	59	32.36	lmpcycle	0	0	1	qualified	42	35	25.4	0.69	18.2	1.42									857	100000	intermediate risk	Low risk	Low risk	intermediate risk	yes	no	normal
677	Hangzhou Women’s Hospital	Combined screening	Two screening in STS	121	60	28.65	crlcycle	0	0	1	qualified	61	37	22.2	0.6	5.64	0.46							1.5		18322	100000	Low risk	Low risk	Low risk	Low risk	yes	no	normal
678	Hangzhou Women’s Hospital	Combined screening	Two screening in STS	118	53	29.7	crlcycle	0	0	1	qualified	36	36	32.7	0.86	17.5	1.16									432	18406	intermediate risk	Low risk	Low risk	intermediate risk	yes	no	normal
679	Hangzhou Women’s Hospital	Combined screening	Two screening in STS	113	76	33.8	crlcycle	0	0	1	qualified	49	37	24.9	0.95	8.87	0.67							1.1		42814	100000	Low risk	Low risk	Low risk	Low risk	yes	no	normal
680	Hangzhou Women’s Hospital	Combined screening	Two screening in STS	133	63	33.14	crlcycle	0	0	1	qualified	68	43	70.6	1.62	9.35	1.06							1.6		31768	100000	Low risk	Low risk	Low risk	Low risk	yes	no	normal
681	Hangzhou Women’s Hospital	Combined screening	Two screening in STS	128	54	31.77	crlcycle	0	0	1	qualified	74	37	53.1	1.18	21.3	1.94							1.4		9580	100000	Low risk	Low risk	Low risk	Low risk	yes	no	normal
682	Hangzhou Women’s Hospital	Combined screening	Two screening in STS	116	55	33.25	crlcycle	0	0	1	qualified	56	35	48.4	1.35	8.55	0.54							1.3		83013	100000	Low risk	Low risk	Low risk	Low risk	yes	no	normal
683	Hangzhou Women’s Hospital	Combined screening	Two screening in STS	120	45	24.63	crlcycle	0	0	1	qualified	47	37	36.8	0.83	12	0.76							1		100000	100000	Low risk	Low risk	Low risk	Low risk	yes	no	normal
684	Hangzhou Women’s Hospital	Second trimester screening	Two screening in STS	113	56	42.52	lmpcycle	0	0	1	qualified		35	27.8	0.83	17.2	0.97									190	2577	High risk	Low risk	Low risk	High risk	no	no	normal
685	Hangzhou Women’s Hospital	Second trimester screening	Two screening in STS	113	56	32.89	lmpcycle	0	0	1	qualified		35	20.1	0.6	35.4	2									166	23153	High risk	Low risk	Low risk	High risk	no	no	normal
686	Hangzhou Women’s Hospital	Combined screening	Two screening in STS	129	61	34.48	crlcycle	0	0	1	qualified	61.9	39	28.6	0.68	12.4	1.28							1.2		2186	100000	Low risk	Low risk	Low risk	Low risk	yes	no	normal
687	Hangzhou Women’s Hospital	Combined screening	Two screening in STS	118	54	27.11	crlcycle	0	0	1	qualified	46	36	55.7	1.48	11.8	0.79							1.1		100000	100000	Low risk	Low risk	Low risk	Low risk	yes	no	normal
688	Hangzhou Women’s Hospital	Second trimester screening	Two screening in STS	115	66	37.1	lmpcycle	0	0	1	qualified		34	16.3	0.53	6.28	0.44									645	651	intermediate risk	intermediate risk	Low risk	intermediate risk	no	no	normal
689	Hangzhou Women’s Hospital	Combined screening	Two screening in STS	113	51	33.57	crlcycle	0	0	1	qualified	65	32	43.2	1.21	17.7	0.92							1.1		66114	100000	Low risk	Low risk	Low risk	Low risk	yes	no	normal
690	Hangzhou Women’s Hospital	Combined screening	Two screening in STS	117	51	28.53	crlcycle	0	0	1	qualified	62	34	41.3	1.07	11.3	0.7							1.2		46064	100000	Low risk	Low risk	Low risk	Low risk	yes	no	normal
691	Hangzhou Women’s Hospital	Second trimester screening	Two screening in STS	120	62	23.69	lmpcycle	0	0	1	qualified		41	33.3	0.95	13.7	1.12									4416	87425	Low risk	Low risk	Low risk	Low risk	no	no	normal
692	Hangzhou Women’s Hospital	Combined screening	Two screening in STS	123	55.5	28.89	lmpcycle	0	0	1	qualified	32	36	21	0.52	34.1	2.8									19	13713	High risk	Low risk	Low risk	High risk	yes	no	normal
693	Hangzhou Women’s Hospital	Combined screening	Two screening in STS	113	45	27.95	lmpcycle	0	0	1	qualified	54.9	32	32	0.82	14.7	0.7									2120	10964	Low risk	Low risk	Low risk	Low risk	yes	no	normal
694	Hangzhou Women’s Hospital	Second trimester screening	Two screening in STS	116	59	31.78	lmpcycle	0	0	1	qualified		33	33.3	0.98	7.41	0.49									9604	9389	Low risk	Low risk	Low risk	Low risk	no	no	normal
695	Hangzhou Women’s Hospital	Combined screening	Two screening in STS	126	50	25.59	lmpcycle	0	0	1	qualified	48	38	55.5	1.22	11.4	0.93									9658	100000	Low risk	Low risk	Low risk	Low risk	yes	no	normal
696	Hangzhou Women’s Hospital	Second trimester screening	Two screening in STS	116	45	37.98	bpdcycle	0	0	1	qualified		32	40.1	0.98	44.1	2.41									109	21446	High risk	Low risk	Low risk	High risk	no	no	normal
697	Hangzhou Women’s Hospital	Combined screening	Two screening in STS	115	55	25.46	lmpcycle	0	0	1	qualified		33.3	31.7	0.9	16.9	1.02									5638	100000	Low risk	Low risk	Low risk	Low risk	yes	no	normal
698	Hangzhou Women’s Hospital	Combined screening	Two screening in STS	115	69	31.46	crlcycle	0	0	1	qualified	42.5	36.6	32.1	1.09	8.61	0.64							1.6		14130	100000	Low risk	Low risk	Low risk	Low risk	yes	no	normal
699	Hangzhou Women’s Hospital	Second trimester screening	Two screening in STS	123	55	39.3	lmpcycle	0	0	1	qualified		39.2	23.8	0.58	7.64	0.62									351	1182	intermediate risk	Low risk	Low risk	intermediate risk	no	no	normal
700	Hangzhou Women’s Hospital	Second trimester screening	Two screening in STS	118	55	33.2	lmpcycle	0	0	1	qualified		36.1	42.5	1.14	13.7	0.94									4093	35300	Low risk	Low risk	Low risk	Low risk	no	no	normal
701	Hangzhou Women’s Hospital	Second trimester screening	Two screening in STS	112	50	23.95	bpdcycle	0	0	1	qualified		32.4	32.7	0.91	18.2	0.9									6230	59386	Low risk	Low risk	Low risk	Low risk	no	no	normal
702	Hangzhou Women’s Hospital	Combined screening	Two screening in STS	110	48.5	24.46	crlcycle	0	0	1	qualified	49.5	32.2	33.3	0.95	11.4	0.5							1.8		22407	100000	Low risk	Low risk	Low risk	Low risk	yes	no	normal
703	Hangzhou Women’s Hospital	Combined screening	Two screening in STS	111	56	26.24	crlcycle	0	0	1	qualified	55.8	39	47.1	1.45	26	1.34							1.3		100000	100000	Low risk	Low risk	Low risk	Low risk	yes	no	normal
704	Hangzhou Women’s Hospital	Combined screening	Two screening in STS	116	54	24.82	crlcycle	0	0	1	qualified	61.6	35.4	34.6	0.95	12.8	0.79							1		40271	100000	Low risk	Low risk	Low risk	Low risk	yes	no	normal
705	Hangzhou Women’s Hospital	Combined screening	Two screening in STS	120	78	28.22	crlcycle	0	0	1	qualified	49.4	36.8	29.9	1.03	7.65	0.79							1.6		38046	100000	Low risk	Low risk	Low risk	Low risk	yes	no	normal
706	Hangzhou Women’s Hospital	Combined screening	Two screening in STS	117	54	31.63	crlcycle	0	0	1	qualified	57	31.7	60.4	1.64	41.1	2.67							1.1		16449	100000	Low risk	Low risk	Low risk	Low risk	yes	no	normal
707	Hangzhou Women’s Hospital	Second trimester screening	Two screening in STS	107	53	29.05	bpdcycle	0	0	2	qualified		30.2	59.5	1.89	25.3	1.04									2356	4457	Low risk	Low risk	Low risk	Low risk	no	no	normal
708	Hangzhou Women’s Hospital	Combined screening	Two screening in STS	110	63	32.85	crlcycle	0	0	1	qualified	48.8	32.7	32.9	1.13	17.8	0.97							1.1		100000	100000	Low risk	Low risk	Low risk	Low risk	yes	no	normal
709	Hangzhou Women’s Hospital	Combined screening	Two screening in STS	114	41	24.75	crlcycle	0	0	1	qualified	43.1	35.8	65.2	1.56	41.7	1.97							1.4		100000	100000	Low risk	Low risk	Low risk	Low risk	yes	no	normal
710	Hangzhou Women’s Hospital	Combined screening	Two screening in STS	124	60	29.14	lmpcycle	0	0	1	qualified	38.1	37.6	33.1	0.85	6.51	0.58									6650	100000	Low risk	Low risk	Low risk	Low risk	yes	no	normal
711	Hangzhou Women’s Hospital	Combined screening	Two screening in STS	109	41	31.28	crlcycle	0	0	1	qualified	44.6	32.4	46	1.2	17.6	0.66							1.2		67319	100000	Low risk	Low risk	Low risk	Low risk	yes	no	normal
712	Hangzhou Women’s Hospital	Combined screening	Two screening in STS	120	79	30.94	lmpcycle	0	0	1	qualified	40	37	29.5	1.03	8.53	0.9									17237	100000	Low risk	Low risk	Low risk	Low risk	yes	no	normal
713	Hangzhou Women’s Hospital	Second trimester screening	Two screening in STS	117	60	39.23	lmpcycle	0	0	1	qualified		36	23.4	0.68	17.7	1.25									169	5905	High risk	Low risk	Low risk	High risk	no	no	normal
714	Hangzhou Women’s Hospital	Second trimester screening	Two screening in STS	117	60	33.24	lmpcycle	0	0	1	qualified		30	36.4	1.06	8.76	0.62									6905	14444	Low risk	Low risk	Low risk	Low risk	no	no	normal
715	Hangzhou Women’s Hospital	Combined screening	Two screening in STS	113	56	32.45	lmpcycle	0	0	1	qualified	59.2	39	40.3	1.2	9.74	0.55									14123	100000	Low risk	Low risk	Low risk	Low risk	yes	no	normal
716	Hangzhou Women’s Hospital	Combined screening	Two screening in STS	121	51	20.51	lmpcycle	0	0	1	qualified	63	37	37.7	0.91	12.2	0.88									14063	100000	Low risk	Low risk	Low risk	Low risk	yes	no	normal
717	Hangzhou Women’s Hospital	Combined screening	Two screening in STS	129	90	36.55	crlcycle	0	0	1	qualified	80	40.5	56	1.88	5.7	0.89							1.9		19012	100000	Low risk	Low risk	Low risk	Low risk	yes	no	normal
718	Hangzhou Women’s Hospital	Combined screening	Two screening in STS	119	65	31.03	crlcycle	0	0	1	qualified	58	36	24.5	0.73	6.17	0.51							1.8		8058	100000	Low risk	Low risk	Low risk	Low risk	yes	no	normal
719	Hangzhou Women’s Hospital	Combined screening	Two screening in STS	115	62.5	31.7	lmpcycle	0	0	1	qualified	54	35.9	41.5	1.3	38.3	2.6									14365	100000	Low risk	Low risk	Low risk	Low risk	yes	no	normal
720	Hangzhou Women’s Hospital	Combined screening	Two screening in STS	118	50	34.73	crlcycle	0	0	1	qualified	43	38.8	33.3	0.84	29.3	1.86									2513	100000	Low risk	Low risk	Low risk	Low risk	yes	no	normal
721	Hangzhou Women’s Hospital	Combined screening	Two screening in STS	117	48.1	26.42	crlcycle	0	0	1	qualified	64	36	38.5	0.96	14.9	0.88							1.3		58882	100000	Low risk	Low risk	Low risk	Low risk	yes	no	normal
722	Hangzhou Women’s Hospital	Combined screening	Two screening in STS	108	63.3	30.68	crlcycle	0	0	1	qualified	40	34	34.5	1.23	9.53	0.47							1.3		53042	100000	Low risk	Low risk	Low risk	Low risk	yes	no	normal
723	Hangzhou Women’s Hospital	Second trimester screening	Two screening in STS	124	53	37.24	bpdcycle	0	0	1	qualified		39	44.9	1.06	19.8	1.61									449	25429	intermediate risk	Low risk	Low risk	intermediate risk	no	no	normal
724	Hangzhou Women’s Hospital	Combined screening	Two screening in STS	119	52	23.03	crlcycle	0	0	1	qualified	49	37	50.4	1.28	26.7	1.82							1.3		100000	100000	Low risk	Low risk	Low risk	Low risk	yes	no	normal
725	Hangzhou Women’s Hospital	Combined screening	Two screening in STS	116	57.1	25.79	crlcycle	0	0	1	qualified	51	36	35.1	1.01	15.6	1.02							1.2		82542	100000	Low risk	Low risk	Low risk	Low risk	yes	no	normal
726	Hangzhou Women’s Hospital	Combined screening	Two screening in STS	113	49	23.13	crlcycle	0	0	1	qualified	43	34	30.1	0.82	14.4	0.73							1.2		89105	100000	Low risk	Low risk	Low risk	Low risk	yes	no	normal
727	Hangzhou Women’s Hospital	Combined screening	Two screening in STS	115	60.5	32.03	lmpcycle	0	0	1	qualified	40	36	43.5	1.33	9.13	0.6									20971	100000	Low risk	Low risk	Low risk	Low risk	yes	no	normal
728	Hangzhou Women’s Hospital	Second trimester screening	Two screening in STS	122	48.5	27.67	bpdcycle	0	0	2	qualified		38	147	3.39	47.6	3.42									1334	13237	Low risk	Low risk	Low risk	Low risk	no	no	normal
729	Hangzhou Women’s Hospital	Combined screening	Two screening in STS	122	51.2	31.55	lmpcycle	0	0	1	qualified	60	38	46.1	1.1	13.1	0.97									7051	100000	Low risk	Low risk	Low risk	Low risk	yes	no	normal
730	Hangzhou Women’s Hospital	Combined screening	Two screening in STS	114	53.2	32.9	crlcycle	0	0	1	qualified	42	34	39.7	1.12	11.3	0.64							1.2		67337	100000	Low risk	Low risk	Low risk	Low risk	yes	no	normal
731	Hangzhou Women’s Hospital	Combined screening	Two screening in STS	117	61	26.54	crlcycle	0	0	1	qualified	47	35	30.9	0.91	10.4	0.75							0.9		100000	100000	Low risk	Low risk	Low risk	Low risk	yes	no	normal
732	Hangzhou Women’s Hospital	Combined screening	Two screening in STS	116	48	29.77	crlcycle	0	0	1	qualified	67	34	28	0.71	15.1	0.86							1.2		18065	100000	Low risk	Low risk	Low risk	Low risk	yes	no	normal
733	Hangzhou Women’s Hospital	Second trimester screening	Two screening in STS	111	62.8	33.25	bpdcycle	0	0	1	qualified		32	20.7	0.69	15.7	0.89									1290	14811	Low risk	Low risk	Low risk	Low risk	no	no	normal
734	Hangzhou Women’s Hospital	Combined screening	Two screening in STS	118	58.2	29.51	crlcycle	0	0	1	qualified	52	35	56.8	1.6	10.7	0.77							1.4		34531	100000	Low risk	Low risk	Low risk	Low risk	yes	no	normal
735	Hangzhou Women’s Hospital	Second trimester screening	Two screening in STS	119	58	39.12	lmpcycle	0	0	1	qualified		37	42.3	1.16	5.46	0.4									3913	1311	Low risk	Low risk	Low risk	Low risk	no	no	normal
736	Hangzhou Women’s Hospital	Combined screening	Two screening in STS	107	60	26.47	crlcycle	0	0	1	qualified	65	31	25.2	0.88	12.3	0.56							1.3		74722	100000	Low risk	Low risk	Low risk	Low risk	yes	no	normal
737	Hangzhou Women’s Hospital	Second trimester screening	Two screening in STS	120	49	32.04	lmpcycle	0	0	1	qualified		38	38.8	0.93	10.6	0.71									4906	20386	Low risk	Low risk	Low risk	Low risk	no	no	normal
738	Hangzhou Women’s Hospital	Combined screening	Two screening in STS	122	56	21.98	crlcycle	0	0	1	qualified	43	41	50.4	1.28	16.7	1.34							1.2		59475	100000	Low risk	Low risk	Low risk	Low risk	yes	no	normal
739	Hangzhou Women’s Hospital	Combined screening	Two screening in STS	115	52	27.8	crlcycle	0	0	1	qualified	55	34	43.4	1.18	13.3	0.77							1		100000	100000	Low risk	Low risk	Low risk	Low risk	yes	no	normal
740	Hangzhou Women’s Hospital	Combined screening	Two screening in STS	119	53.3	27.66	crlcycle	0	0	1	qualified	57	37	41.7	1.08	8.69	0.6							1.2		77101	100000	Low risk	Low risk	Low risk	Low risk	yes	no	normal
741	Hangzhou Women’s Hospital	Combined screening	Two screening in STS	123	56.5	36.84	lmpcycle	0	0	1	qualified	35	40	37.8	0.95	19.6	1.63									3576	100000	Low risk	Low risk	Low risk	Low risk	yes	no	normal
742	Hangzhou Women’s Hospital	Combined screening	Two screening in STS	117	38.4	26.48	crlcycle	0	0	1	qualified	47	39	35.6	0.79	11.3	0.59							1.1		46852	100000	Low risk	Low risk	Low risk	Low risk	yes	no	normal
743	Hangzhou Women’s Hospital	Combined screening	Two screening in STS	115	63	33.34	crlcycle	0	0	1	qualified	47	35	37.3	1.17	13.2	0.9							1.1		19882	100000	Low risk	Low risk	Low risk	Low risk	yes	no	normal
744	Hangzhou Women’s Hospital	Combined screening	Two screening in STS	125	48.5	29.41	lmpcycle	0	0	1	qualified	52	37	49.3	1.08	17.8	1.39									3566	100000	Low risk	Low risk	Low risk	Low risk	yes	no	normal
745	Hangzhou Women’s Hospital	Combined screening	Two screening in STS	115	61.6	21.86	crlcycle	0	0	1	qualified	43	38	26.1	0.81	14.3	0.95							1.1		21231	100000	Low risk	Low risk	Low risk	Low risk	yes	no	normal
746	Hangzhou Women’s Hospital	Combined screening	Two screening in STS	117	55.6	26.47	crlcycle	0	0	1	qualified	50	39	28.9	0.8	7.82	0.52							1.1		87172	100000	Low risk	Low risk	Low risk	Low risk	yes	no	normal
747	Hangzhou Women’s Hospital	Combined screening	Two screening in STS	112	54	26.31	crlcycle	0	0	1	qualified	53	32	57.9	1.71	16.4	0.86							1.1		100000	100000	Low risk	Low risk	Low risk	Low risk	yes	no	normal
748	Hangzhou Women’s Hospital	Combined screening	Two screening in STS	118	66.7	28.07	crlcycle	0	0	1	qualified	57	33	49.5	1.55	38.3	3.13							1.4		5290	100000	Low risk	Low risk	Low risk	Low risk	yes	no	normal
749	Hangzhou Women’s Hospital	Combined screening	Two screening in STS	118	59.9	24.71	crlcycle	0	0	1	qualified	46	38	27.4	0.78	14.2	1.04							1.2		13237	100000	Low risk	Low risk	Low risk	Low risk	yes	no	normal
750	Hangzhou Women’s Hospital	Second trimester screening	Two screening in STS	118	67	25.63	bpdcycle	0	0	1	qualified		36	36.6	1.15	9.92	0.81									11866	61095	Low risk	Low risk	Low risk	Low risk	no	no	normal
751	Hangzhou Women’s Hospital	Combined screening	Two screening in STS	108	42.6	25.4	crlcycle	0	0	1	qualified	60	33	37.9	1.03	17.4	0.64							1.7		37995	100000	Low risk	Low risk	Low risk	Low risk	yes	no	normal
752	Hangzhou Women’s Hospital	Combined screening	Two screening in STS	116	45.7	30.55	crlcycle	0	0	1	qualified	45	36	37.7	0.93	19.9	1.09							1.3		19657	100000	Low risk	Low risk	Low risk	Low risk	yes	no	normal
753	Hangzhou Women’s Hospital	Combined screening	Two screening in STS	126	55.3	32.12	crlcycle	0	0	1	qualified	64	38	35	0.82	7.13	0.63							1.1		31781	100000	Low risk	Low risk	Low risk	Low risk	yes	no	normal
754	Hangzhou Women’s Hospital	Combined screening	Two screening in STS	118	65	32.74	crlcycle	0	0	1	qualified	60	36	32.5	0.99	9.58	0.76							1.1		46441	100000	Low risk	Low risk	Low risk	Low risk	yes	no	normal
755	Hangzhou Women’s Hospital	Combined screening	Two screening in STS	120	50	23.26	crlcycle	0	0	1	qualified	68	38	35.5	0.86	28.5	1.95							1.4		19784	100000	Low risk	Low risk	Low risk	Low risk	yes	no	normal
756	Hangzhou Women’s Hospital	Combined screening	Two screening in STS	118	52	29.34	crlcycle	0	0	1	qualified	66	36	45.5	1.18	21.3	1.39							1.1		37286	100000	Low risk	Low risk	Low risk	Low risk	yes	no	normal
757	Hangzhou Women’s Hospital	Combined screening	Two screening in STS	122	51.5	25.13	crlcycle	0	0	1	qualified	61	37	42.9	1.03	13.5	1.01							1.4		50143	100000	Low risk	Low risk	Low risk	Low risk	yes	no	normal
758	Hangzhou Women’s Hospital	Combined screening	Two screening in STS	122	55	25.34	crlcycle	0	0	1	qualified	73	36	38.3	0.96	5.69	0.45							1.6		79998	100000	Low risk	Low risk	Low risk	Low risk	yes	no	normal
759	Hangzhou Women’s Hospital	Combined screening	Two screening in STS	120	46.5	28.7	crlcycle	0	0	1	qualified	56	37	18.9	0.44	3.51	0.22							1.9		2286	548	Low risk	intermediate risk	Low risk	intermediate risk	yes	no	normal
760	Hangzhou Women’s Hospital	Combined screening	Two screening in STS	114	52.6	28.54	crlcycle	0	0	1	qualified	50	34	47.2	1.32	17.9	1							0.9		100000	100000	Low risk	Low risk	Low risk	Low risk	yes	no	normal
761	Hangzhou Women’s Hospital	Combined screening	Two screening in STS	114	49.9	31.18	lmpcycle	0	0	1	qualified	54	36	44	1.19	14.3	0.77									3966	36810	Low risk	Low risk	Low risk	Low risk	yes	no	normal
762	Hangzhou Women’s Hospital	Second trimester screening	Two screening in STS	134	47.5	28.89	lmpcycle	0	0	1	qualified		42	82.3	1.52	20.4	1.87									2554	100000	Low risk	Low risk	Low risk	Low risk	no	no	normal
763	Hangzhou Women’s Hospital	Combined screening	Two screening in STS	125	55	31.25	bcycle	0	0	1	qualified	77	40	41	0.98	18.7	1.61							2		2918	100000	Low risk	Low risk	Low risk	Low risk	yes	no	normal
764	Hangzhou Women’s Hospital	Combined screening	Two screening in STS	124	47	27.69	crlcycle	0	0	1	qualified	64.1	39	41.1	0.89	5.78	0.43							1.4		72751	100000	Low risk	Low risk	Low risk	Low risk	yes	no	normal
765	Hangzhou Women’s Hospital	Combined screening	Two screening in STS	126	53.5	29.49	crlcycle	0	0	1	qualified	72.2	39	40.5	0.93	28.5	2.46							1.7		1582	100000	Low risk	Low risk	Low risk	Low risk	yes	no	normal
766	Hangzhou Women’s Hospital	Second trimester screening	Two screening in STS	118	52	35.89	bpdcycle	0	0	1	qualified		36	64	1.66	13.4	0.87									5729	20819	Low risk	Low risk	Low risk	Low risk	no	no	normal
767	Hangzhou Women’s Hospital	Second trimester screening	Two screening in STS	125	60.5	35.79	lmpcycle	0	0	1	qualified		39	66.9	1.71	6.8	0.63									11040	10973	Low risk	Low risk	Low risk	Low risk	no	no	normal
768	Hangzhou Women’s Hospital	Combined screening	Two screening in STS	123	48.8	29.51	crlcycle	0	0	1	qualified	65.4	39	48.4	1.1	19	1.41							2.1		3980	100000	Low risk	Low risk	Low risk	Low risk	yes	no	normal
769	Hangzhou Women’s Hospital	Second trimester screening	Two screening in STS	123	51	27.91	lmpcycle	0	0	1	qualified		38	47.2	1.1	10.7	0.82									9343	52463	Low risk	Low risk	Low risk	Low risk	no	no	normal
770	Hangzhou Women’s Hospital	Combined screening	Two screening in STS	125	59	26.96	crlcycle	0	0	1	qualified	68.9	41	48.2	1.21	11	1							1.7		43848	100000	Low risk	Low risk	Low risk	Low risk	yes	no	normal
771	Hangzhou Women’s Hospital	Second trimester screening	Two screening in STS	123	52	30.11	lmpcycle	0	0	1	qualified		37	31	0.73	17.1	1.33									1091	44588	Low risk	Low risk	Low risk	Low risk	no	no	normal
772	Hangzhou Women’s Hospital	Combined screening	Two screening in STS	115	45.2	28.42	crlcycle	0	0	1	qualified	57	35	23.1	0.57	15.1	0.79							1.7		4702	100000	Low risk	Low risk	Low risk	Low risk	yes	no	normal
773	Hangzhou Women’s Hospital	Combined screening	Two screening in STS	126	68.5	29.53	crlcycle	0	0	1	qualified	67	38	28	0.77	5.95	0.64							1.8		13579	100000	Low risk	Low risk	Low risk	Low risk	yes	no	normal
774	Hangzhou Women’s Hospital	Combined screening	Two screening in STS	121	51	29.31	crlcycle	0	0	1	qualified	56	38	33.9	0.82	14	1.01							1.6		8918	100000	Low risk	Low risk	Low risk	Low risk	yes	no	normal
775	Hangzhou Women’s Hospital	Second trimester screening	Two screening in STS	123	57	30.75	lmpcycle	0	0	1	qualified		42	43	1.09	7.68	0.64									10107	23551	Low risk	Low risk	Low risk	Low risk	no	no	normal
776	Hangzhou Women’s Hospital	Second trimester screening	Two screening in STS	125	56	22.85	lmpcycle	0	0	1	qualified		38	38	0.92	6.07	0.53									14390	19642	Low risk	Low risk	Low risk	Low risk	no	no	normal
777	Hangzhou Women’s Hospital	Combined screening	Two screening in STS	125	54	28.93	crlcycle	0	0	1	qualified	62.4	36	52.9	1.24	10.4	0.88							1.5		58420	100000	Low risk	Low risk	Low risk	Low risk	yes	no	normal
778	Hangzhou Women’s Hospital	Combined screening	Two screening in STS	118	68	21.37	crlcycle	0	0	1	qualified	52.7	36	40.5	1.29	13.1	1.09							1.4		100000	100000	Low risk	Low risk	Low risk	Low risk	yes	no	normal
779	Hangzhou Women’s Hospital	Combined screening	Two screening in STS	126	55.4	29.83	crlcycle	0	0	1	qualified	70	42	44.5	1.05	16.9	1.5							1.6		7912	100000	Low risk	Low risk	Low risk	Low risk	yes	no	normal
780	Hangzhou Women’s Hospital	Combined screening	Two screening in STS	123	51	30.32	crlcycle	0	0	1	qualified	61	40	36.7	0.86	19	1.46							1.9		360	30001	intermediate risk	Low risk	Low risk	intermediate risk	yes	no	normal
781	Hangzhou Women’s Hospital	Combined screening	Two screening in STS	116	45	31.42	crlcycle	0	0	1	qualified	53	36	29.4	0.72	46.3	2.53							1.3		1146	100000	Low risk	Low risk	Low risk	Low risk	yes	no	normal
782	Hangzhou Women’s Hospital	Combined screening	Two screening in STS	124	57	30.69	crlcycle	0	0	1	qualified	74	37	44.3	1.1	16.7	1.44							2.1		3788	100000	Low risk	Low risk	Low risk	Low risk	yes	no	normal
783	Hangzhou Women’s Hospital	Combined screening	Two screening in STS	129	46	25.5	crlcycle	0	0	1	qualified	63	41	69.6	1.37	19.7	1.62							0.9		62162	100000	Low risk	Low risk	Low risk	Low risk	yes	no	normal
784	Hangzhou Women’s Hospital	Combined screening	Two screening in STS	129	56	28.72	crlcycle	0	0	1	qualified	67	40	49.7	1.12	7.54	0.72							1.3		94753	100000	Low risk	Low risk	Low risk	Low risk	yes	no	normal
785	Hangzhou Women’s Hospital	Combined screening	Two screening in STS	121	49	33.42	crlcycle	0	0	1	qualified	62	35	33.5	0.79	39.1	2.73							2		697	100000	intermediate risk	Low risk	Low risk	intermediate risk	yes	no	normal
786	Hangzhou Women’s Hospital	Second trimester screening	Two screening in STS	118	64	30.75	bpdcycle	0	0	1	qualified		36	22.4	0.67	14.8	1.16									1082	29462	Low risk	Low risk	Low risk	Low risk	no	no	normal
787	Hangzhou Women’s Hospital	Second trimester screening	Two screening in STS	123	56.8	30.33	lmpcycle	0	0	1	qualified		38	67.2	1.7	17.7	1.48									4880	100000	Low risk	Low risk	Low risk	Low risk	no	no	normal
788	Hangzhou Women’s Hospital	Combined screening	Two screening in STS	125	51	25.2	bcycle	0	0	1	qualified	65.6	38	36.9	0.83	12.9	1.04							1.9		3996	100000	Low risk	Low risk	Low risk	Low risk	yes	no	normal
789	Hangzhou Women’s Hospital	Combined screening	Two screening in STS	122	53	30.43	crlcycle	0	0	1	qualified	54	41	36.4	0.89	4.95	0.38							1.5		40409	100000	Low risk	Low risk	Low risk	Low risk	yes	no	normal
790	Hangzhou Women’s Hospital	Combined screening	Two screening in STS	122	61.5	29.35	crlcycle	0	0	1	qualified	65	39	63	1.72	16.1	1.4							1.8		31518	100000	Low risk	Low risk	Low risk	Low risk	yes	no	normal
791	Hangzhou Women’s Hospital	Second trimester screening	Two screening in STS	123	50.5	27.6	lmpcycle	0	0	1	qualified	62	37	32.5	0.75	16.2	1.23									1732	54946	Low risk	Low risk	Low risk	Low risk	no	no	normal
792	Hangzhou Women’s Hospital	Combined screening	Two screening in STS	121	36.3	33.28	crlcycle	0	0	1	qualified	62	38	61.6	1.28	6.45	0.39							2.3		7404	100000	Low risk	Low risk	Low risk	Low risk	yes	no	normal
793	Hangzhou Women’s Hospital	Combined screening	Two screening in STS	126	59.8	29.23	crlcycle	0	0	1	qualified	61	40	27.2	0.67	8.11	0.77							1.8		5538	100000	Low risk	Low risk	Low risk	Low risk	yes	no	normal
794	Hangzhou Women’s Hospital	Combined screening	Two screening in STS	128	46	34.3	bcycle	0	0	1	qualified	73	40	62.2	1.25	10.5	0.85							1.2		30583	100000	Low risk	Low risk	Low risk	Low risk	yes	no	normal
795	Hangzhou Women’s Hospital	Combined screening	Two screening in STS	123	40.5	34.2	crlcycle	0	0	1	qualified	64	39	79.2	1.6	7.06	0.46							1.6		88507	100000	Low risk	Low risk	Low risk	Low risk	yes	no	normal
796	Hangzhou Women’s Hospital	Combined screening	Two screening in STS	123	55	31.31	crlcycle	0	0	1	qualified	55	39	41.1	1.01	8.76	0.71							1.2		58693	100000	Low risk	Low risk	Low risk	Low risk	yes	no	normal
797	Hangzhou Women’s Hospital	Combined screening	Two screening in STS	122	52	32.72	crlcycle	0	0	1	qualified	63.2	39	37.3	0.9	6.11	0.46							1.1		54572	100000	Low risk	Low risk	Low risk	Low risk	yes	no	normal
798	Hangzhou Women’s Hospital	Second trimester screening	Two screening in STS	124	56	31.85	lmpcycle	0	0	1	qualified	67	41	34.1	0.84	2.9	0.24									10976	680	Low risk	intermediate risk	Low risk	intermediate risk	no	no	normal
799	Hangzhou Women’s Hospital	Combined screening	Two screening in STS	124	73	28.62	crlcycle	0	0	1	qualified	56	41	17.2	0.52	10.7	1.17							1.6		1602	100000	Low risk	Low risk	Low risk	Low risk	yes	no	normal
800	Hangzhou Women’s Hospital	Second trimester screening	Two screening in STS	120	57.5	29.07	lmpcycle	0	0	1	qualified	77.1	40	38.2	1.03	6.08	0.46									16261	11507	Low risk	Low risk	Low risk	Low risk	no	no	normal
801	Hangzhou Women’s Hospital	Second trimester screening	Two screening in STS	115	69	30.03	lmpcycle	0	0	1	qualified	58	36	31.5	1.07	7.56	0.56									12684	18317	Low risk	Low risk	Low risk	Low risk	no	no	normal
802	Hangzhou Women’s Hospital	Combined screening	Two screening in STS	121	65	28.85	crlcycle	0	0	1	qualified	61.4	41	38.8	1.13	6.23	0.55							1.6		59121	100000	Low risk	Low risk	Low risk	Low risk	yes	no	normal
803	Hangzhou Women’s Hospital	Second trimester screening	Two screening in STS	116	52	38.12	crlcycle	0	0	1	qualified	62.2	34	53.9	1.45	29.1	1.76									532	26370	intermediate risk	Low risk	Low risk	intermediate risk	no	no	normal
804	Hangzhou Women’s Hospital	Combined screening	Two screening in STS	113	48.5	31.11	crlcycle	0	0	1	qualified	57	36	28.7	0.77	80.5	4.07							1.7		3291	100000	Low risk	Low risk	Low risk	Low risk	yes	no	normal
805	Hangzhou Women’s Hospital	Combined screening	Two screening in STS	129	53	28.71	crlcycle	0	0	1	qualified	56	40	47.9	1.03	8.26	0.75							1.7		8563	100000	Low risk	Low risk	Low risk	Low risk	yes	no	normal
806	Hangzhou Women’s Hospital	Combined screening	Two screening in STS	117	49	28.02	crlcycle	0	0	1	qualified	62.1	38	50.3	1.27	25.6	1.54							1.3		29136	100000	Low risk	Low risk	Low risk	Low risk	yes	no	normal
807	Hangzhou Women’s Hospital	Combined screening	Two screening in STS	122	64	32.57	crlcycle	0	0	1	qualified	72	38	31.5	0.89	5.77	0.52							1.4		36654	100000	Low risk	Low risk	Low risk	Low risk	yes	no	normal
808	Hangzhou Women’s Hospital	Second trimester screening	Two screening in STS	122	48	35.2	lmpcycle	0	0	1	qualified	72.4	39	41	0.94	12.4	0.88									1949	17098	Low risk	Low risk	Low risk	Low risk	no	no	normal
809	Hangzhou Women’s Hospital	Combined screening	Two screening in STS	111	71	34.6	crlcycle	0	0	1	qualified	52	34	40.8	1.52	42	2.71							1.2		5990	100000	Low risk	Low risk	Low risk	Low risk	yes	no	normal
810	Hangzhou Women’s Hospital	Combined screening	Two screening in STS	117	58.5	31.3	crlcycle	0	0	1	qualified	62	36	38.4	1.1	23.7	1.64							1.6		11129	100000	Low risk	Low risk	Low risk	Low risk	yes	no	normal
811	Hangzhou Women’s Hospital	Combined screening	Two screening in STS	118	52	31.66	crlcycle	0	0	1	qualified	62	35	54.8	1.42	16.2	1.06							1.4		41105	100000	Low risk	Low risk	Low risk	Low risk	yes	no	normal
812	Hangzhou Women’s Hospital	Combined screening	Two screening in STS	117	53	27.47	crlcycle	0	0	1	qualified	66	37	44.6	1.19	11.3	0.72							1.5		68105	100000	Low risk	Low risk	Low risk	Low risk	yes	no	normal
813	Hangzhou Women’s Hospital	Combined screening	Two screening in STS	116	49	33.23	crlcycle	0	0	1	qualified	60	37	52.9	1.36	38	2.2							1.7		8351	100000	Low risk	Low risk	Low risk	Low risk	yes	no	normal
814	Hangzhou Women’s Hospital	Combined screening	Two screening in STS	119	54	29.04	crlcycle	0	0	1	qualified	43.1	35	33.3	0.87	15.5	1.08							0.8		78320	100000	Low risk	Low risk	Low risk	Low risk	yes	no	normal
815	Hangzhou Women’s Hospital	Combined screening	Two screening in STS	122	53	32.5	crlcycle	0	0	1	qualified	64	38	29.7	0.72	23	1.76							1.7		1770	100000	Low risk	Low risk	Low risk	Low risk	yes	no	normal
816	Hangzhou Women’s Hospital	Second trimester screening	Two screening in STS	119	50	27.55	lmpcycle	0	0	1	qualified	61.5	37	53	1.31	52.9	3.5									332	100000	intermediate risk	Low risk	Low risk	intermediate risk	no	no	normal
817	Hangzhou Women’s Hospital	Combined screening	Two screening in STS	121	51	30.69	crlcycle	0	0	1	qualified	69	34	42.3	1.02	21.5	1.55							1.4		10598	100000	Low risk	Low risk	Low risk	Low risk	yes	no	normal
818	Hangzhou Women’s Hospital	Combined screening	Two screening in STS	117	54.8	27.82	crlcycle	0	0	1	qualified	47		50.1	1.37	24.4	1.6							1.3		46508	100000	Low risk	Low risk	Low risk	Low risk	yes	no	normal
819	Hangzhou Women’s Hospital	Second trimester screening	Two screening in STS	131	62	31.34	bpdcycle	0	0	1	qualified		42	37.9	0.89	0.78	0.08									15486	86	Low risk	High risk	Low risk	High risk	no	no	normal
820	Hangzhou Women’s Hospital	Combined screening	Two screening in STS	109	56	30.37	crlcycle	0	0	1	qualified	50		55.1	1.76	42.7	2.01							2		1672	100000	Low risk	Low risk	Low risk	Low risk	yes	no	normal
821	Hangzhou Women’s Hospital	Combined screening	Two screening in STS	119	54	20.44	crlcycle	0	0	1	qualified	63	37	36.3	0.95	9.25	0.65							1.6		40655	100000	Low risk	Low risk	Low risk	Low risk	yes	no	normal
822	Hangzhou Women’s Hospital	Combined screening	Two screening in STS	114	52.7	30.52	crlcycle	0	0	1	qualified	52		31.6	0.88	20.7	1.16							1.1		13496	100000	Low risk	Low risk	Low risk	Low risk	yes	no	normal
823	Hangzhou Women’s Hospital	Combined screening	Two screening in STS	116	53.4	32.71	crlcycle	0	0	1	qualified	51	35	31.1	0.85	33.8	2.09							1.1		36295	100000	Low risk	Low risk	Low risk	Low risk	yes	no	normal
824	Hangzhou Women’s Hospital	Combined screening	Two screening in STS	116	52.1	28.25	crlcycle	0	0	1	qualified	62	34	37.8	1.01	5.99	0.36							1.2		100000	100000	Low risk	Low risk	Low risk	Low risk	yes	no	normal
825	Hangzhou Women’s Hospital	Combined screening	Two screening in STS	121	47.7	24.55	crlcycle	0	0	1	qualified	66.5	39	44.4	1.03	14.7	1.01							2		4539	100000	Low risk	Low risk	Low risk	Low risk	yes	no	normal
826	Hangzhou Women’s Hospital	Combined screening	Two screening in STS	118	55	30.89	crlcycle	0	0	1	qualified	62	34	24.6	0.66	15.4	1.05							1.4		11147	100000	Low risk	Low risk	Low risk	Low risk	yes	no	normal
827	Hangzhou Women’s Hospital	Combined screening	Two screening in STS	117	53.7	34.37	crlcycle	0	0	1	qualified	63	32	59.8	1.61	19.3	1.24							1.1		44717	100000	Low risk	Low risk	Low risk	Low risk	yes	no	normal
828	Hangzhou Women’s Hospital	Combined screening	Two screening in STS	114	48.4	25.81	crlcycle	0	0	1	qualified	48	33	34	0.9	15.8	0.83							0.9		100000	100000	Low risk	Low risk	Low risk	Low risk	yes	no	normal
829	Hangzhou Women’s Hospital	Second trimester screening	Two screening in STS	116	62.6	27.93	lmpcycle	0	0	1	qualified		35	39.3	1.21	8.91	0.63									17681	32611	Low risk	Low risk	Low risk	Low risk	no	no	normal
830	Hangzhou Women’s Hospital	Combined screening	Two screening in STS	120	59.3	30.6	crlcycle	0	0	1	qualified	69.7	37	22.9	0.63	15.9	1.25							1.4		5576	100000	Low risk	Low risk	Low risk	Low risk	yes	no	normal
831	Hangzhou Women’s Hospital	Second trimester screening	Two screening in STS	113	59.7	25.66	lmpcycle	0	0	1	qualified		35	33	1.03	16.1	0.96									6851	72770	Low risk	Low risk	Low risk	Low risk	no	no	normal
832	Hangzhou Women’s Hospital	Combined screening	Two screening in STS	116	54.5	30.44	crlcycle	0	0	1	qualified	62	36	52.4	1.45	17.4	1.09							1.3		26679	100000	Low risk	Low risk	Low risk	Low risk	yes	no	normal
833	Hangzhou Women’s Hospital	Second trimester screening	Two screening in STS	116	60.3	40.33	lmpcycle	0	0	1	qualified		38	44.4	1.33	8.01	0.54									2674	2432	Low risk	Low risk	Low risk	Low risk	no	no	normal
834	Hangzhou Women’s Hospital	Combined screening	Two screening in STS	127	59	24.37	crlcycle	0	0	1	qualified	55	36	43.3	1.05	10.2	0.98							0.9		39018	100000	Low risk	Low risk	Low risk	Low risk	yes	no	normal
835	Hangzhou Women’s Hospital	Combined screening	Two screening in STS	113	54.1	30.67	crlcycle	0	0	1	qualified	53	33	37.5	1.09	15.1	0.82							1.8		5424	100000	Low risk	Low risk	Low risk	Low risk	yes	no	normal
836	Hangzhou Women’s Hospital	Second trimester screening	Two screening in STS	112	58	20.96	bpdcycle	0	0	1	qualified		33	48.9	1.52	23.1	1.28									9337	100000	Low risk	Low risk	Low risk	Low risk	no	no	normal
837	Hangzhou Women’s Hospital	Combined screening	Two screening in STS	119	62.4	32.8	crlcycle	0	0	1	qualified	64	37	33.3	0.97	12.4	0.98							1.4		19912	100000	Low risk	Low risk	Low risk	Low risk	yes	no	normal
838	Hangzhou Women’s Hospital	Combined screening	Two screening in STS	117	45.9	28.75	crlcycle	0	0	1	qualified	66	36	63.3	1.54	23.3	1.34							1.2		53485	100000	Low risk	Low risk	Low risk	Low risk	yes	no	normal
839	Hangzhou Women’s Hospital	Second trimester screening	Two screening in STS	118	52	20.62	lmpcycle	0	0	1	qualified		35	46.9	1.21	9.54	0.62									23621	41641	Low risk	Low risk	Low risk	Low risk	no	no	normal
840	Hangzhou Women’s Hospital	Combined screening	Two screening in STS	119	50	28.63	crlcycle	0	0	1	qualified	65.3	35	37.4	0.93	10.1	0.66							1.1		30094	100000	Low risk	Low risk	Low risk	Low risk	yes	no	normal
841	Hangzhou Women’s Hospital	Second trimester screening	Two screening in STS	106	55	35.96	bpdcycle	0	0	1	qualified		30	29.8	0.99	14.3	0.57									3686	6425	Low risk	Low risk	Low risk	Low risk	no	no	normal
842	Hangzhou Women’s Hospital	Combined screening	Two screening in STS	119	57	25.31	crlcycle	0	0	1	qualified	57	37	24.5	0.66	8.62	0.63							2.4		350	1159	intermediate risk	Low risk	Low risk	intermediate risk	yes	no	normal
843	Hangzhou Women’s Hospital	Second trimester screening	Two screening in STS	121	54	38.55	lmpcycle	0	0	1	qualified		39	54.4	1.37	9.31	0.7									3135	7006	Low risk	Low risk	Low risk	Low risk	no	no	normal
844	Hangzhou Women’s Hospital	Combined screening	Two screening in STS	124	51.3	31.85	crlcycle	0	0	1	qualified	55	39	33.5	0.77	9.19	0.73							1.3		26085	100000	Low risk	Low risk	Low risk	Low risk	yes	no	normal
845	Hangzhou Women’s Hospital	Combined screening	Two screening in STS	115	59.2	34.36	crlcycle	0	0	1	qualified	52	36	47.6	1.43	10.5	0.67							1.6		18075	100000	Low risk	Low risk	Low risk	Low risk	yes	no	normal
846	Hangzhou Women’s Hospital	Second trimester screening	Two screening in STS	124	53.2	38.75	bpdcycle	0	0	1	qualified		39	49.7	1.18	18.8	1.53									432	18650	intermediate risk	Low risk	Low risk	intermediate risk	no	no	normal
847	Hangzhou Women’s Hospital	Second trimester screening	Two screening in STS	124	59.5	39.76	bpdcycle	0	0	1	qualified		39	20.9	0.53	8.31	0.74									185	1199	High risk	Low risk	Low risk	High risk	no	no	normal
848	Hangzhou Women’s Hospital	Combined screening	Two screening in STS	117	46	28.67	crlcycle	0	0	1	qualified	54.6	35	47.1	1.14	30.7	1.77							1.1		23302	100000	Low risk	Low risk	Low risk	Low risk	yes	no	normal
849	Hangzhou Women’s Hospital	Second trimester screening	Two screening in STS	123	41	35.13	lmpcycle	0	0	1	qualified		41	57	1.16	17.4	1.15									1905	32843	Low risk	Low risk	Low risk	Low risk	no	no	normal
850	Hangzhou Women’s Hospital	Combined screening	Two screening in STS	125	70	30.22	crlcycle	0	0	1	qualified	64.4	42	43.5	1.25	6.01	0.64							1.6		36600	100000	Low risk	Low risk	Low risk	Low risk	yes	no	normal
851	Hangzhou Women’s Hospital	Combined screening	Two screening in STS	115	49	27.57	crlcycle	0	0	1	qualified	58.4	34	34.6	0.91	9.44	0.52							1.6		28168	100000	Low risk	Low risk	Low risk	Low risk	yes	no	normal
852	Hangzhou Women’s Hospital	Combined screening	Two screening in STS	114	64	30.19	crlcycle	0	0	1	qualified	50	33	25.4	0.82	7.12	0.47							1		78657	100000	Low risk	Low risk	Low risk	Low risk	yes	no	normal
853	Hangzhou Women’s Hospital	Second trimester screening	Two screening in STS	119	49.7	30.79	lmpcycle	0	0	1	qualified		33	55.2	1.36	12.3	0.81									11323	43884	Low risk	Low risk	Low risk	Low risk	no	no	normal
854	Hangzhou Women’s Hospital	Combined screening	Two screening in STS	117	53	29.56	crlcycle	0	0	1	qualified	48.9	29.5	69.3	1.85	22.2	1.42							1		100000	100000	Low risk	Low risk	Low risk	Low risk	yes	no	normal
855	Hangzhou Women’s Hospital	Combined screening	Two screening in STS	124	53	29.59	bcycle	0	0	1	qualified	75	37	38.7	0.91	6.43	0.52							0.9		19037	100000	Low risk	Low risk	Low risk	Low risk	yes	no	normal
856	Hangzhou Women’s Hospital	Second trimester screening	Two screening in STS	114	68.9	28.55	lmpcycle	0	0	1	qualified		32	38.1	1.31	16.5	1.18									6242	97916	Low risk	Low risk	Low risk	Low risk	no	no	normal
857	Hangzhou Women’s Hospital	Combined screening	Two screening in STS	112	65.3	25.99	lmpcycle	0	0	1	qualified		35	28.7	0.98	30.5	1.89									4275	100000	Low risk	Low risk	Low risk	Low risk	yes	no	normal
858	Hangzhou Women’s Hospital	Second trimester screening	Two screening in STS	114	71.7	24.18	bpdcycle	0	0	1	qualified		34	29.4	1.05	8.48	0.63									15239	34739	Low risk	Low risk	Low risk	Low risk	no	no	normal
859	Hangzhou Women’s Hospital	Combined screening	Two screening in STS	124	44	24.04	crlcycle	0	0	1	qualified	64	37	53.9	1.13	6.73	0.48							1.7		75305	100000	Low risk	Low risk	Low risk	Low risk	yes	no	normal
860	Hangzhou Women’s Hospital	Combined screening	Two screening in STS	123	54.8	30.97	lmpcycle	0	0	1	qualified		40	92.2	2.27	17	1.38									9208	100000	Low risk	Low risk	Low risk	Low risk	yes	no	normal
861	Hangzhou Women’s Hospital	Combined screening	Two screening in STS	121	52.9	29.82	crlcycle	0	0	1	qualified	68.3	38	38.5	0.96	20.3	1.5							1.5		6285	100000	Low risk	Low risk	Low risk	Low risk	yes	no	normal
862	Hangzhou Women’s Hospital	Combined screening	Two screening in STS	123	52.9	27.57	crlcycle	0	0	1	qualified	59	39	48.1	1.15	11.2	0.88							1.2		77690	100000	Low risk	Low risk	Low risk	Low risk	yes	no	normal
863	Hangzhou Women’s Hospital	Second trimester screening	Two screening in STS	111	53.7	31.84	lmpcycle	0	0	1	qualified		33	26.5	0.79	8.01	0.4									6826	3471	Low risk	Low risk	Low risk	Low risk	no	no	normal
864	Hangzhou Women’s Hospital	Combined screening	Two screening in STS	124	59	31.06	crlcycle	0	0	1	qualified	74	35	34.3	0.87	18.7	1.66									736	100000	intermediate risk	Low risk	Low risk	intermediate risk	yes	no	normal
865	Hangzhou Women’s Hospital	Second trimester screening	Two screening in STS	115	64.3	27.34	lmpcycle	0	0	1	qualified		30	25.2	0.8	13.1	0.91									3745	41994	Low risk	Low risk	Low risk	Low risk	no	no	normal
866	Hangzhou Women’s Hospital	Second trimester screening	Two screening in STS	119	75	23.93	lmpcycle	0	0	1	qualified		37	31.1	1.05	12.3	1.18									5040	100000	Low risk	Low risk	Low risk	Low risk	no	no	normal
867	Hangzhou Women’s Hospital	Combined screening	Two screening in STS	118	72	26.44	lmpcycle	0	0	1	qualified	60	35	28	0.93	8.65	0.76									10366	100000	Low risk	Low risk	Low risk	Low risk	yes	no	normal
868	Hangzhou Women’s Hospital	Second trimester screening	Two screening in STS	112	57.8	23.49	lmpcycle	0	0	1	qualified		34	31.9	0.99	12.2	0.67									12285	38653	Low risk	Low risk	Low risk	Low risk	no	no	normal
869	Hangzhou Women’s Hospital	Second trimester screening	Two screening in STS	119	61.2	24.95	lmpcycle	0	0	1	qualified		39	41.4	1.19	19.4	1.51									3543	100000	Low risk	Low risk	Low risk	Low risk	no	no	normal
870	Hangzhou Women’s Hospital	Combined screening	Two screening in STS	123	66.9	29.48	crlcycle	0	0	1	qualified	65	39	28.1	0.8	8.75	0.85							1.9		6569	100000	Low risk	Low risk	Low risk	Low risk	yes	no	normal
871	Hangzhou Women’s Hospital	Second trimester screening	Two screening in STS	123	50	32.84	lmpcycle	0	0	1	qualified		39	54.3	1.25	12.7	0.96									5059	41645	Low risk	Low risk	Low risk	Low risk	no	no	normal
872	Hangzhou Women’s Hospital	Combined screening	Two screening in STS	116	57.5	31.22	crlcycle	0	0	1	qualified	53	37	50.1	1.45	7.38	0.48							1.4		100000	100000	Low risk	Low risk	Low risk	Low risk	yes	no	normal
873	Hangzhou Women’s Hospital	Combined screening	Two screening in STS	121	54.6	29.84	crlcycle	0	0	1	qualified	73.9	37	35.4	0.9	13	0.98							1.7		20702	100000	Low risk	Low risk	Low risk	Low risk	yes	no	normal
874	Hangzhou Women’s Hospital	Combined screening	Two screening in STS	126	54.9	30.56	crlcycle	0	0	1	qualified	67.2	42	37.4	0.87	10.3	0.91							1.2		26155	100000	Low risk	Low risk	Low risk	Low risk	yes	no	normal
875	Hangzhou Women’s Hospital	Combined screening	Two screening in STS	125	45.9	31.4	crlcycle	0	0	1	qualified	60.4	40	52	1.1	11.7	0.88							1.5		41649	100000	Low risk	Low risk	Low risk	Low risk	yes	no	normal
876	Hangzhou Women’s Hospital	Second trimester screening	Two screening in STS	123	60	34.54	lmpcycle	0	0	1	qualified		42	60.8	1.6	10.7	0.94									6244	31200	Low risk	Low risk	Low risk	Low risk	no	no	normal
877	Hangzhou Women’s Hospital	Second trimester screening	Two screening in STS	115	49.9	24.28	lmpcycle	0	0	1	qualified		35	35	0.93	10.3	0.58									12804	24044	Low risk	Low risk	Low risk	Low risk	no	no	normal
878	Hangzhou Women’s Hospital	Second trimester screening	Two screening in STS	121	45	31.56	bpdcycle	0	0	1	qualified		37	37.7	0.84	13.4	0.88									2871	27795	Low risk	Low risk	Low risk	Low risk	no	no	normal
879	Hangzhou Women’s Hospital	Combined screening	Two screening in STS	115	57.3	28.37	crlcycle	0	0	1	qualified	61	34	28.7	0.84	29.7	1.86							1.4		1844	100000	Low risk	Low risk	Low risk	Low risk	yes	no	normal
880	Hangzhou Women’s Hospital	Combined screening	Two screening in STS	116	72	19.39	crlcycle	0	0	1	qualified	52		25	0.86	6.79	0.55							1.3		68817	100000	Low risk	Low risk	Low risk	Low risk	yes	no	normal
881	Hangzhou Women’s Hospital	Combined screening	Two screening in STS	122	51.6	22.45	crlcycle	0	0	1	qualified	69		34.7	0.83	12.3	0.92							1.4		32850	100000	Low risk	Low risk	Low risk	Low risk	yes	no	normal
882	Hangzhou Women’s Hospital	Combined screening	Two screening in STS	124	53.6	29.25	crlcycle	0	0	1	qualified	63		38.9	0.92	6.77	0.55							1.4		55455	100000	Low risk	Low risk	Low risk	Low risk	yes	no	normal
883	Hangzhou Women’s Hospital	Combined screening	Two screening in STS	120	50.2	27.68	crlcycle	0	0	1	qualified	56		56	1.37	7.97	0.54							1		100000	100000	Low risk	Low risk	Low risk	Low risk	yes	no	normal
884	Hangzhou Women’s Hospital	Combined screening	Two screening in STS	117	53	24.07	crlcycle	0	0	1	qualified	49	37	37.5	1	5.06	0.32							1.3		100000	100000	Low risk	Low risk	Low risk	Low risk	yes	no	normal
885	Hangzhou Women’s Hospital	Second trimester screening	Two screening in STS	123	53.9	31.33	lmpcycle	0	0	1	qualified	70		34.6	0.84	9.07	0.72									4096	19848	Low risk	Low risk	Low risk	Low risk	no	no	normal
886	Hangzhou Women’s Hospital	Second trimester screening	Two screening in STS	122	70	36.49	lmpcycle	0	0	1	qualified	63		30.4	0.92	4.63	0.45									3629	2743	Low risk	Low risk	Low risk	Low risk	no	no	normal
887	Hangzhou Women’s Hospital	Combined screening	Two screening in STS	111	51.5	30.77	crlcycle	0	0	1	qualified	42.6		24.9	0.72	16.9	0.81							1.4		3755	100000	Low risk	Low risk	Low risk	Low risk	yes	no	normal
888	Hangzhou Women’s Hospital	Combined screening	Two screening in STS	124	67.6	25.68	crlcycle	0	0	1	qualified	62		25.5	0.72	8.99	0.91							1.6		9590	100000	Low risk	Low risk	Low risk	Low risk	yes	no	normal
889	Hangzhou Women’s Hospital	Second trimester screening	Two screening in STS	117	64.7	26.43	lmpcycle	0	0	1	qualified	65		34.2	1.06	23.2	1.77									1786	100000	Low risk	Low risk	Low risk	Low risk	no	no	normal
890	Hangzhou Women’s Hospital	Second trimester screening	Two screening in STS	124	56	35.05	lmpcycle	0	0	1	qualified	61		41.8	1.03	6.51	0.55									5211	7340	Low risk	Low risk	Low risk	Low risk	no	no	normal
891	Hangzhou Women’s Hospital	Combined screening	Two screening in STS	125	46.5	29.93	crlcycle	0	0	1	qualified	57	41	54.3	1.15	19.8	1.5							1.9		1448	100000	Low risk	Low risk	Low risk	Low risk	yes	no	normal
892	Hangzhou Women’s Hospital	Second trimester screening	Two screening in STS	131	80.8	29.18	crlcycle	0	0	1	qualified	62		23.7	0.69	7.17	1.02									1754	31714	Low risk	Low risk	Low risk	Low risk	no	no	normal
893	Hangzhou Women’s Hospital	Combined screening	Two screening in STS	117	67.6	27.25	crlcycle	0	0	1	qualified	53		32	1.03	20	1.59							0.9		42660	100000	Low risk	Low risk	Low risk	Low risk	yes	no	normal
894	Hangzhou Women’s Hospital	Combined screening	Two screening in STS	125	61	33.55	crlcycle	0	0	1	qualified	78		21.1	0.54	8.77	0.82							2.4		489	100000	intermediate risk	Low risk	Low risk	intermediate risk	yes	no	normal
895	Hangzhou Women’s Hospital	Second trimester screening	Two screening in STS	119	48.4	32.76	bpdcycle	0	0	1	qualified		36	34.1	0.82	7.74	0.5									5234	6260	Low risk	Low risk	Low risk	Low risk	no	no	normal
896	Hangzhou Women’s Hospital	Combined screening	Two screening in STS	125	47	29.08	crlcycle	0	0	1	qualified	61		53.8	1.15	35.7	2.73							1.4		21986	100000	Low risk	Low risk	Low risk	Low risk	yes	no	normal
897	Hangzhou Women’s Hospital	Second trimester screening	Two screening in STS	118	46	35.47	lmpcycle	0	0	1	qualified		37	54.6	1.3	21.8	1.31									1700	37953	Low risk	Low risk	Low risk	Low risk	no	no	normal
898	Hangzhou Women’s Hospital	Second trimester screening	Two screening in STS	116	48.5	32.21	lmpcycle	0	0	1	qualified		37	60.8	1.56	53.1	3.05									408	90001	intermediate risk	Low risk	Low risk	intermediate risk	no	no	normal
899	Hangzhou Women’s Hospital	Combined screening	Two screening in STS	121	59	30.97	crlcycle	0	0	1	qualified	70	37	68.6	1.85	24.4	1.98							2.4		407	57836	intermediate risk	Low risk	Low risk	intermediate risk	yes	no	normal
900	Hangzhou Women’s Hospital	Second trimester screening	Two screening in STS	119	51	25.14	lmpcycle	0	0	1	qualified		36	27.3	0.68	6.36	0.42									7600	5659	Low risk	Low risk	Low risk	Low risk	no	no	normal
901	Hangzhou Women’s Hospital	Second trimester screening	Two screening in STS	118	50	36.53	lmpcycle	0	0	1	qualified		38	44.8	1.13	10.3	0.65									3715	8744	Low risk	Low risk	Low risk	Low risk	no	no	normal
902	Hangzhou Women’s Hospital	Combined screening	Two screening in STS	117	57	27.23	crlcycle	0	0	1	qualified	66	36	30.2	0.85	14.9	1.01							1.7		10730	100000	Low risk	Low risk	Low risk	Low risk	yes	no	normal
903	Hangzhou Women’s Hospital	Combined screening	Two screening in STS	122	58	29.31	assistantwaycycle	0	0	1	qualified	73	39	72	1.88	7.16	0.52									55082	100000	Low risk	Low risk	Low risk	Low risk	yes	no	normal
904	Hangzhou Women’s Hospital	Second trimester screening	Two screening in STS	122	62.5	36.01	lmpcycle	0	0	1	qualified		40	25.2	0.69	17	1.5									263	15828	High risk	Low risk	Low risk	High risk	no	no	normal
905	Hangzhou Women’s Hospital	Second trimester screening	Two screening in STS	120	50	34.32	lmpcycle	0	0	2	qualified		38	80.3	1.96	14.6	1									1157	1980	Low risk	Low risk	Low risk	Low risk	no	no	normal
906	Hangzhou Women’s Hospital	Second trimester screening	Two screening in STS	117	64	42.66	lmpcycle	0	0	1	qualified		37	29.1	0.89	13.5	1.01									202	3025	High risk	Low risk	Low risk	High risk	no	no	normal
907	Hangzhou Women’s Hospital	Combined screening	Two screening in STS	116	64	22.13	crlcycle	0	0	1	qualified	56	33	18.7	0.58	21.1	1.53							1		9121	100000	Low risk	Low risk	Low risk	Low risk	yes	no	normal
908	Hangzhou Women’s Hospital	Second trimester screening	Two screening in STS	119	55	35.51	lmpcycle	0	0	1	qualified		35	50.5	1.34	17.4	1.24									2003	35946	Low risk	Low risk	Low risk	Low risk	no	no	normal
909	Hangzhou Women’s Hospital	Combined screening	Two screening in STS	113	52.5	30.15	lmpcycle	0	0	1	qualified	56		27.3	0.78	12.3	0.66									8930	100000	Low risk	Low risk	Low risk	Low risk	yes	no	normal
910	Hangzhou Women’s Hospital	Second trimester screening	Two screening in STS	116	64	30.95	lmpcycle	0	0	1	qualified			34.1	1.07	23.8	1.72									1286	88461	Low risk	Low risk	Low risk	Low risk	no	no	normal
911	Hangzhou Women’s Hospital	Combined screening	Two screening in STS	114	53	34.36	lmpcycle	0	0	1	qualified	65		27.9	0.78	33.8	1.9									700	100000	intermediate risk	Low risk	Low risk	intermediate risk	yes	no	normal
912	Hangzhou Women’s Hospital	Second trimester screening	Two screening in STS	120	57.5	37.08	lmpcycle	0	0	1	qualified	76.2		18.3	0.49	11.5	0.88									214	2433	High risk	Low risk	Low risk	High risk	no	no	normal
913	Hangzhou Women’s Hospital	Second trimester screening	Two screening in STS	116	93	38.31	lmpcycle	0	0	1	qualified	60.5		20.9	0.91	4.35	0.47									2157	1921	Low risk	Low risk	Low risk	Low risk	no	no	normal
914	Hangzhou Women’s Hospital	Combined screening	Two screening in STS	113	69.5	30.09	lmpcycle	0	0	1	qualified	71		21.9	0.77	7.17	0.49									7093	81467	Low risk	Low risk	Low risk	Low risk	yes	no	normal
915	Hangzhou Women’s Hospital	Combined screening	Two screening in STS	117	53.5	27.28	crlcycle	0	0	1	qualified	62	36	44.9	1.21	23.3	1.5							2		3867	100000	Low risk	Low risk	Low risk	Low risk	yes	no	normal
916	Hangzhou Women’s Hospital	Combined screening	Two screening in STS	117	59	33.01	lmpcycle	0	0	1	qualified	59		35.3	1.02	8.69	0.6									10243	100000	Low risk	Low risk	Low risk	Low risk	yes	no	normal
917	Hangzhou Women’s Hospital	Combined screening	Two screening in STS	110	53	22.62	lmpcycle	0	0	1	qualified			41.4	1.25	25.4	1.2									27346	100000	Low risk	Low risk	Low risk	Low risk	yes	no	normal
918	Hangzhou Women’s Hospital	Combined screening	Two screening in STS	117	51	28.64	crlcycle	0	0	1	qualified	61		47.1	1.22	11.8	0.73							1.1		34382	75954	Low risk	Low risk	Low risk	Low risk	yes	no	normal
919	Hangzhou Women’s Hospital	Second trimester screening	Two screening in STS	125	58	31.63	lmpcycle	0	0	1	qualified			27.4	0.68	5.09	0.45									3910	3906	Low risk	Low risk	Low risk	Low risk	no	no	normal
920	Hangzhou Women’s Hospital	Combined screening	Two screening in STS	114	54	28.82	crlcycle	0	0	1	qualified	54		31.8	0.91	14.6	0.83							1.3		62682	100000	Low risk	Low risk	Low risk	Low risk	yes	no	normal
921	Hangzhou Women’s Hospital	Second trimester screening	Two screening in STS	136	62	27.16	lmpcycle	0	0	1	qualified		30	59.4	1.28	8.78	1.03									8787	89522	Low risk	Low risk	Low risk	Low risk	no	no	normal
922	Hangzhou Women’s Hospital	Combined screening	Two screening in STS	117	63.7	24.81	crlcycle	0	0	1	qualified	64	37	32.8	1	22.8	1.71							1.5		6094	100000	Low risk	Low risk	Low risk	Low risk	yes	no	normal
923	Hangzhou Women’s Hospital	Combined screening	Two screening in STS	117	53	29.89	crlcycle	0	0	1	qualified	61	36	32.2	0.86	12.8	0.82							1.8		13612	100000	Low risk	Low risk	Low risk	Low risk	yes	no	normal
924	Hangzhou Women’s Hospital	Second trimester screening	Two screening in STS	117	74.5	33.33	lmpcycle	0	0	1	qualified	65	35	21.3	0.74	13.8	1.21									847	25816	intermediate risk	Low risk	Low risk	intermediate risk	no	no	normal
925	Hangzhou Women’s Hospital	Second trimester screening	Two screening in STS	117	63	28.21	lmpcycle	0	0	1	qualified	63	36	42.9	1.3	9.4	0.69									17416	41777	Low risk	Low risk	Low risk	Low risk	no	no	normal
926	Hangzhou Women’s Hospital	Combined screening	Two screening in STS	116	57	28.16	crlcycle	0	0	1	qualified	53		33.4	0.96	9.22	0.6							1.1		100000	100000	Low risk	Low risk	Low risk	Low risk	yes	no	normal
927	Hangzhou Women’s Hospital	Second trimester screening	Two screening in STS	112	51	32.37	crlcycle	0	0	1	qualified	76	35	44.1	1.25	24.8	1.24									3178	63445	Low risk	Low risk	Low risk	Low risk	no	no	normal
928	Hangzhou Women’s Hospital	Combined screening	Two screening in STS	113	53.3	27.92	crlcycle	0	0	1	qualified	63	32	16.2	0.46	15	0.81							1.9		2857	100000	Low risk	Low risk	Low risk	Low risk	yes	no	normal
929	Hangzhou Women’s Hospital	Second trimester screening	Two screening in STS	111	52.3	27.86	lmpcycle	0	0	1	qualified	71	34	36	1.06	65	3.18									301	100000	intermediate risk	Low risk	Low risk	intermediate risk	no	no	normal
930	Hangzhou Women’s Hospital	Combined screening	Two screening in STS	122	53.5	30.26	crlcycle	0	0	1	qualified	67	37	48.2	1.19	15.9	1.23							1.8		8836	100000	Low risk	Low risk	Low risk	Low risk	yes	no	normal
931	Hangzhou Women’s Hospital	Combined screening	Two screening in STS	118	42.3	26.57	crlcycle	0	0	1	qualified	67	37	45.5	1.03	20.5	1.16							1.2		40553	100000	Low risk	Low risk	Low risk	Low risk	yes	no	normal
932	Hangzhou Women’s Hospital	Combined screening	Two screening in STS	118	71	26.91	crlcycle	0	0	1	qualified	62	37	18.9	0.62	25.1	2.18							1		12281	100000	Low risk	Low risk	Low risk	Low risk	yes	no	normal
933	Hangzhou Women’s Hospital	Combined screening	Two screening in STS	113	49.8	32.29	crlcycle	0	0	1	qualified	62	33	27.2	0.74	20.7	1.06							1.2		9395	100000	Low risk	Low risk	Low risk	Low risk	yes	no	normal
934	Hangzhou Women’s Hospital	Combined screening	Two screening in STS	112	64	27.45	crlcycle	0	0	1	qualified	48	30	24.7	0.83	14.8	0.9							1.1		23955	100000	Low risk	Low risk	Low risk	Low risk	yes	no	normal
935	Hangzhou Women’s Hospital	Combined screening	Two screening in STS	119	58.8	29.63	crlcycle	0	0	1	qualified	66.8	36	33.6	0.93	6.93	0.52							1.2		70875	100000	Low risk	Low risk	Low risk	Low risk	yes	no	normal
936	Hangzhou Women’s Hospital	Second trimester screening	Two screening in STS	115	56.7	31.94	lmpcycle	0	0	1	qualified	63.6	33	25.2	0.73	16.7	1.04									1401	25737	Low risk	Low risk	Low risk	Low risk	no	no	normal
937	Hangzhou Women’s Hospital	Second trimester screening	Two screening in STS	121	65	32.45	lmpcycle	0	0	1	qualified	51	38	26.7	0.77	8.4	0.74									2671	15135	Low risk	Low risk	Low risk	Low risk	no	no	normal
938	Hangzhou Women’s Hospital	Second trimester screening	Two screening in STS	116	43.7	25.99	lmpcycle	0	0	1	qualified	60	35	48.8	1.17	29.5	1.58									2970	100000	Low risk	Low risk	Low risk	Low risk	no	no	normal
939	Hangzhou Women’s Hospital	Combined screening	Two screening in STS	119	57	29.98	crlcycle	0	0	1	qualified	73		26.6	0.72	12.6	0.92							1.1		10988	100000	Low risk	Low risk	Low risk	Low risk	yes	no	normal
940	Hangzhou Women’s Hospital	Combined screening	Two screening in STS	117	50	30.26	crlcycle	0	0	1	qualified	56		51.2	1.31	13.2	0.8							2.1		10252	100000	Low risk	Low risk	Low risk	Low risk	yes	no	normal
941	Hangzhou Women’s Hospital	Combined screening	Two screening in STS	118	51.5	30.4	crlcycle	0	0	1	qualified	59		28.9	0.74	16.5	1.07							1.5		8545	100000	Low risk	Low risk	Low risk	Low risk	yes	no	normal
942	Hangzhou Women’s Hospital	Combined screening	Two screening in STS	128	70	25.59	crlcycle	0	0	1	qualified	71	39	22.5	0.61	8.13	0.94							1.9		8712	100000	Low risk	Low risk	Low risk	Low risk	yes	no	normal
943	Hangzhou Women’s Hospital	Combined screening	Two screening in STS	120	52.5	32.62	crlcycle	0	0	1	qualified	62.5	36	27.3	0.68	6.9	0.49							0.9		15781	100000	Low risk	Low risk	Low risk	Low risk	yes	no	normal
944	Hangzhou Women’s Hospital	Combined screening	Two screening in STS	116	49	27.38	crlcycle	0	0	1	qualified	58.8	35	28.1	0.72	45.5	2.63							0.8		11406	100000	Low risk	Low risk	Low risk	Low risk	yes	no	normal
945	Hangzhou Women’s Hospital	Second trimester screening	Two screening in STS	112	50	32.65	lmpcycle	0	0	1	qualified		33	33	0.92	16.2	0.8									3645	22815	Low risk	Low risk	Low risk	Low risk	no	no	normal
946	Hangzhou Women’s Hospital	Combined screening	Two screening in STS	122	56.9	27.21	crlcycle	0	0	1	qualified	67	38	38.1	0.98	12.5	1.01							2.2		6674	100000	Low risk	Low risk	Low risk	Low risk	yes	no	normal
947	Hangzhou Women’s Hospital	Second trimester screening	Two screening in STS	122	52.5	28.79	lmpcycle	0	0	1	qualified		37	29.7	0.72	10.6	0.8									3082	24102	Low risk	Low risk	Low risk	Low risk	no	no	normal
948	Hangzhou Women’s Hospital	Second trimester screening	Two screening in STS	123	53	31.22	lmpcycle	0	0	1	qualified		38	28.2	0.68	12.8	1.01									1326	23129	Low risk	Low risk	Low risk	Low risk	no	no	normal
949	Hangzhou Women’s Hospital	Second trimester screening	Two screening in STS	117	49	32.2	lmpcycle	0	0	1	qualified		37	49	1.24	10.7	0.64									11092	21293	Low risk	Low risk	Low risk	Low risk	no	no	normal
950	Hangzhou Women’s Hospital	Combined screening	Two screening in STS	122	51	30.41	crlcycle	0	0	1	qualified	60	40	32.8	0.78	10.1	0.75							2.1		2325	100000	Low risk	Low risk	Low risk	Low risk	yes	no	normal
951	Hangzhou Women’s Hospital	Combined screening	Two screening in STS	122	43	25.61	crlcycle	0	0	1	qualified	63.3	37	73.8	1.58	12.8	0.84							1.4		100000	100000	Low risk	Low risk	Low risk	Low risk	yes	no	normal
952	Hangzhou Women’s Hospital	Combined screening	Two screening in STS	125	56.6	28.09	crlcycle	0	0	1	qualified	59	42	39.2	0.95	24.5	2.16							1.6		24280	100000	Low risk	Low risk	Low risk	Low risk	yes	no	normal
953	Hangzhou Women’s Hospital	Combined screening	Two screening in STS	120	69.5	34.35	crlcycle	0	0	1	qualified	67	37	20.5	0.64	14.3	1.31							1.5		1826	100000	Low risk	Low risk	Low risk	Low risk	yes	no	normal
954	Hangzhou Women’s Hospital	Combined screening	Two screening in STS	122	58	29.09	crlcycle	0	0	1	qualified	57	39	47.5	1.24	37.8	3.12							1.5		10664	100000	Low risk	Low risk	Low risk	Low risk	yes	no	normal
955	Hangzhou Women’s Hospital	Second trimester screening	Two screening in STS	125	66	34.85	bpdcycle	0	0	1	qualified		39	36.5	1	11.1	1.13									1517	28920	Low risk	Low risk	Low risk	Low risk	no	no	normal
956	Hangzhou Women’s Hospital	Combined screening	Two screening in STS	118	45.3	31.4	crlcycle	0	0	1	qualified	61.3	37	41.2	0.97	14.2	0.84							1.7		9625	100000	Low risk	Low risk	Low risk	Low risk	yes	no	normal
957	Hangzhou Women’s Hospital	Combined screening	Two screening in STS	129	64.4	27.76	crlcycle	0	0	1	qualified	73	40	22.1	0.55	6.42	0.69							2.2		2105	100000	Low risk	Low risk	Low risk	Low risk	yes	no	normal
958	Hangzhou Women’s Hospital	Combined screening	Two screening in STS	119	55.1	30.51	crlcycle	0	0	1	qualified	63	37	23.2	0.61	38.5	2.75							1		2002	100000	Low risk	Low risk	Low risk	Low risk	yes	no	normal
959	Hangzhou Women’s Hospital	Combined screening	Two screening in STS	124	45.7	28.98	crlcycle	0	0	1	qualified	58.2	41	48	1.03	9.18	0.67							1.4		60026	100000	Low risk	Low risk	Low risk	Low risk	yes	no	normal
960	Hangzhou Women’s Hospital	Combined screening	Two screening in STS	119	59.9	29.6	crlcycle	0	0	1	qualified	78	36	38.7	1.09	72.7	5.58							1.2		598	100000	intermediate risk	Low risk	Low risk	intermediate risk	yes	no	normal
961	Hangzhou Women’s Hospital	Combined screening	Two screening in STS	120	48.6	26.86	crlcycle	0	0	1	qualified	54	37	56	1.34	42	2.82							1.1		18955	100000	Low risk	Low risk	Low risk	Low risk	yes	no	normal
962	Hangzhou Women’s Hospital	Combined screening	Two screening in STS	122	49.5	30.23	crlcycle	0	0	1	qualified	65	37	48.2	1.12	40.5	2.95							1.4		8217	100000	Low risk	Low risk	Low risk	Low risk	yes	no	normal
963	Hangzhou Women’s Hospital	Combined screening	Two screening in STS	120	62	28.72	crlcycle	0	0	1	qualified	64.3	38	22.4	0.63	21.2	1.74							0.9		3156	100000	Low risk	Low risk	Low risk	Low risk	yes	no	normal
964	Hangzhou Women’s Hospital	Combined screening	Two screening in STS	122	67.7	32.25	crlcycle	0	0	1	qualified	65	35	22.5	0.66	3.94	0.37							1.4		22937	100000	Low risk	Low risk	Low risk	Low risk	yes	no	normal
965	Hangzhou Women’s Hospital	Second trimester screening	Two screening in STS	107	44.4	23.52	lmpcycle	0	0	1	qualified		31	22.3	0.63	8.05	0.29									8217	1350	Low risk	Low risk	Low risk	Low risk	no	no	normal
966	Hangzhou Women’s Hospital	Combined screening	Two screening in STS	122	65.3	24.7	crlcycle	0	0	1	qualified	60		34.3	0.98	25.5	2.35							1.7		2066	100000	Low risk	Low risk	Low risk	Low risk	yes	no	normal
967	Hangzhou Women’s Hospital	Second trimester screening	Two screening in STS	129	83.8	29.51	lmpcycle	0	0	1	qualified	79	42	27.5	0.86	5.6	0.8									4593	31706	Low risk	Low risk	Low risk	Low risk	no	no	normal
968	Hangzhou Women’s Hospital	Combined screening	Two screening in STS	117	50	29.35	crlcycle	0	0	1	qualified	57	36	50.7	1.3	52.9	3.24							1.5		5495	100000	Low risk	Low risk	Low risk	Low risk	yes	no	normal
969	Hangzhou Women’s Hospital	Combined screening	Two screening in STS	128	51.5	28.17	crlcycle	0	0	1	qualified	68.7	41	57.1	1.23	18.4	1.61							2.1		3903	100000	Low risk	Low risk	Low risk	Low risk	yes	no	normal
970	Hangzhou Women’s Hospital	Combined screening	Two screening in STS	126	69	27.45	crlcycle	0	0	1	qualified	60	39	35.8	1	11.6	1.26							1.3		46264	100000	Low risk	Low risk	Low risk	Low risk	yes	no	normal
971	Hangzhou Women’s Hospital	Combined screening	Two screening in STS	123	61.2	26.41	crlcycle	0	0	1	qualified	59		29.2	0.78	10.9	0.97							0.9		17386	100000	Low risk	Low risk	Low risk	Low risk	yes	no	normal
972	Hangzhou Women’s Hospital	Second trimester screening	Two screening in STS	119	55	29.11	lmpcycle	0	0	1	qualified		36	43.8	1.16	17.9	1.27									3883	93469	Low risk	Low risk	Low risk	Low risk	no	no	normal
973	Hangzhou Women’s Hospital	Combined screening	Two screening in STS	122	63.6	31.77	crlcycle	0	0	1	qualified	59	37	27.8	0.78	9.18	0.82							1.7		10801	100000	Low risk	Low risk	Low risk	Low risk	yes	no	normal
974	Hangzhou Women’s Hospital	Second trimester screening	Two screening in STS	122	44	34.09	lmpcycle	0	0	1	qualified		39	101	2.19	6.43	0.43									43418	4734	Low risk	Low risk	Low risk	Low risk	no	no	normal
975	Hangzhou Women’s Hospital	Second trimester screening	Two screening in STS	120	57.6	24.51	lmpcycle	0	0	1	qualified	63	38	41.3	1.11	11.1	0.85									10619	67451	Low risk	Low risk	Low risk	Low risk	no	no	normal
976	Hangzhou Women’s Hospital	Combined screening	Two screening in STS	118	60.2	26.62	crlcycle	0	0	1	qualified	61	35	31.5	0.91	26.6	1.97							1.8		2597	100000	Low risk	Low risk	Low risk	Low risk	yes	no	normal
977	Hangzhou Women’s Hospital	Combined screening	Two screening in STS	128	55	26.38	crlcycle	0	0	1	qualified	61	43	51.1	1.15	9.52	0.88							1		93169	100000	Low risk	Low risk	Low risk	Low risk	yes	no	normal
978	Hangzhou Women’s Hospital	Combined screening	Two screening in STS	121	42	28.06	crlcycle	0	0	1	qualified	64	37	36	0.77	11.2	0.7							1.3		47429	100000	Low risk	Low risk	Low risk	Low risk	yes	no	normal
979	Hangzhou Women’s Hospital	Second trimester screening	Two screening in STS	143	66.6	29.53	lmpcycle	0	0	1	qualified	64	42	106	2.15	5.7	0.85									27186	49185	Low risk	Low risk	Low risk	Low risk	no	no	normal
980	Hangzhou Women’s Hospital	Second trimester screening	Two screening in STS	119	62.5	33.03	lmpcycle	0	0	1	qualified	67	37	51.5	1.5	17.6	1.4									3035	68247	Low risk	Low risk	Low risk	Low risk	no	no	normal
981	Hangzhou Women’s Hospital	Second trimester screening	Two screening in STS	108	41.6	26.4	lmpcycle	0	0	1	qualified		30	35.6	0.95	17.7	0.64									10710	29362	Low risk	Low risk	Low risk	Low risk	no	no	normal
982	Hangzhou Women’s Hospital	Second trimester screening	Two screening in STS	109	54	32.43	lmpcycle	0	0	1	qualified		32	19.6	0.61	45.8	2.09									167	26481	High risk	Low risk	Low risk	High risk	no	no	normal
983	Hangzhou Women’s Hospital	Combined screening	Two screening in STS	114	45.5	23.38	crlcycle	0	0	1	qualified	64	33	22.7	0.57	59.3	2.99							1.6		3300	100000	Low risk	Low risk	Low risk	Low risk	yes	no	normal
984	Hangzhou Women’s Hospital	Second trimester screening	Two screening in STS	117	57.5	37.42	lmpcycle	0	0	1	qualified			44	1.25	11.4	0.78									2819	10987	Low risk	Low risk	Low risk	Low risk	no	no	normal
985	Hangzhou Women’s Hospital	Combined screening	Two screening in STS	119	64	24.04	crlcycle	0	0	1	qualified	63	36	29.6	0.88	9.08	0.74							1.9		15680	100000	Low risk	Low risk	Low risk	Low risk	yes	no	normal
986	Hangzhou Women’s Hospital	Combined screening	Two screening in STS	122	61	30.61	lmpcycle	0	0	1	qualified		35	25.1	0.68	33.2	2.87									106	100000	High risk	Low risk	Low risk	High risk	yes	no	normal
987	Hangzhou Women’s Hospital	Combined screening	Two screening in STS	126	54.5	25.75	bcycle	0	0	1	qualified	77	42	33.5	0.78	15	1.31							2.1		3013	100000	Low risk	Low risk	Low risk	Low risk	yes	no	normal
988	Hangzhou Women’s Hospital	Combined screening	Two screening in STS	112	54	30.72	crlcycle	0	0	1	qualified	66	36	33.4	0.99	11.6	0.6							1.5		45535	100000	Low risk	Low risk	Low risk	Low risk	yes	no	normal
989	Hangzhou Women’s Hospital	Second trimester screening	Two screening in STS	115	52	36.85	crlcycle	0	0	1	qualified	70		44.2	1.21	27.2	1.58									679	30921	intermediate risk	Low risk	Low risk	intermediate risk	no	no	normal
990	Hangzhou Women’s Hospital	Combined screening	Two screening in STS	117	53.1	29.61	crlcycle	0	0	1	qualified	62	35	28.5	0.76	10.6	0.68							1.5		24842	100000	Low risk	Low risk	Low risk	Low risk	yes	no	normal
991	Hangzhou Women’s Hospital	Combined screening	Two screening in STS	110	50.1	32.23	crlcycle	0	0	1	qualified	53	34	32.9	0.95	29.7	1.34							1.3		35785	100000	Low risk	Low risk	Low risk	Low risk	yes	no	normal
992	Hangzhou Women’s Hospital	Combined screening	Two screening in STS	114	66	33.6	crlcycle	0	0	1	qualified	58	36	35.4	1.18	13.2	0.9							1.2		27269	100000	Low risk	Low risk	Low risk	Low risk	yes	no	normal
993	Hangzhou Women’s Hospital	Combined screening	Two screening in STS	120	57.5	31.75	crlcycle	0	0	1	qualified	71	39	26	0.7	7.85	0.6							1.3		19578	100000	Low risk	Low risk	Low risk	Low risk	yes	no	normal
994	Hangzhou Women’s Hospital	Combined screening	Two screening in STS	121	56.5	27.28	crlcycle	0	0	1	qualified	56.3	39	60.5	1.58	3.55	0.27							1.4		100000	100000	Low risk	Low risk	Low risk	Low risk	yes	no	normal
995	Hangzhou Women’s Hospital	Second trimester screening	Two screening in STS	113	60	36.76	lmpcycle	0	0	1	qualified		37	46.5	1.46	30.9	1.85									655	37510	intermediate risk	Low risk	Low risk	intermediate risk	no	no	normal
996	Hangzhou Women’s Hospital	Combined screening	Two screening in STS	114	52.5	32.6	crlcycle	0	0	1	qualified	54	35	36	1.01	13.8	0.77							1.3		12466	100000	Low risk	Low risk	Low risk	Low risk	yes	no	normal
997	Hangzhou Women’s Hospital	Second trimester screening	Two screening in STS	114	57.6	32.76	bpdcycle	0	0	1	qualified		34	27.5	0.82	12.2	0.73									3031	15701	Low risk	Low risk	Low risk	Low risk	no	no	normal
998	Hangzhou Women’s Hospital	Second trimester screening	Two screening in STS	132	60	30.43	bpdcycle	0	0	1	qualified		42	49.6	1.11	14.4	1.54									1986	92317	Low risk	Low risk	Low risk	Low risk	no	no	normal
999	Hangzhou Women’s Hospital	Combined screening	Two screening in STS	117	55.5	28.55	crlcycle	0	0	1	qualified	62	36	20.3	0.56	11.6	0.77							1.3		13177	100000	Low risk	Low risk	Low risk	Low risk	yes	no	normal
1000	Hangzhou Women’s Hospital	Second trimester screening	Two screening in STS	114	57.4	36.64	lmpcycle	0	0	1	qualified		36	32.5	0.97	23.2	1.39									599	23593	intermediate risk	Low risk	Low risk	intermediate risk	no	no	normal
1001	Hangzhou Women’s Hospital	Second trimester screening	Two screening in STS	114	60.1	29.13	lmpcycle	0	0	1	qualified		35	20	0.61	18.2	1.14									1043	27479	Low risk	Low risk	Low risk	Low risk	no	no	normal
1002	Hangzhou Women’s Hospital	Combined screening	Two screening in STS	122	58.8	25.75	crlcycle	0	0	1	qualified	69	38	40.3	1.06	12.6	1.05							1.3		28792	100000	Low risk	Low risk	Low risk	Low risk	yes	no	normal
1003	Hangzhou Women’s Hospital	Combined screening	Two screening in STS	108	46.6	23.62	crlcycle	0	0	1	qualified	68	33	41.8	1.2	121	4.74							1.8		2217	100000	Low risk	Low risk	Low risk	Low risk	yes	no	normal
1004	Hangzhou Women’s Hospital	Combined screening	Two screening in STS	116	51	28.62	crlcycle	0	0	1	qualified	60	36	52	1.38	18.1	1.08							1.3		100000	100000	Low risk	Low risk	Low risk	Low risk	yes	no	normal
1005	Hangzhou Women’s Hospital	Combined screening	Two screening in STS	119	53.6	27.76	crlcycle	0	0	1	qualified	64	43	64.5	1.68	12.8	0.89							1.8		56434	100000	Low risk	Low risk	Low risk	Low risk	yes	no	normal
1006	Hangzhou Women’s Hospital	Second trimester screening	Two screening in STS	114	62.5	25.36	lmpcycle	0	0	1	qualified		34	21.6	0.69	9.52	0.61									4971	15361	Low risk	Low risk	Low risk	Low risk	no	no	normal
1007	Hangzhou Women’s Hospital	Combined screening	Two screening in STS	114	45.6	29.02	crlcycle	0	0	1	qualified	59	33	34.4	0.88	14.6	0.73							1.1		22470	100000	Low risk	Low risk	Low risk	Low risk	yes	no	normal
1008	Hangzhou Women’s Hospital	Second trimester screening	Two screening in STS	116	54.9	35.43	lmpcycle	0	0	1	qualified		35	40.7	1.13	44.9	2.84									163	43945	High risk	Low risk	Low risk	High risk	no	no	normal
1009	Hangzhou Women’s Hospital	Combined screening	Two screening in STS	115	49.7	25.85	crlcycle	0	0	1	qualified	68		30.3	0.8	35.9	2.01							2		2477	100000	Low risk	Low risk	Low risk	Low risk	yes	no	normal
1010	Hangzhou Women’s Hospital	Combined screening	Two screening in STS	115	66	26.25	crlcycle	0	0	1	qualified	50		25.4	0.83	16.5	1.18									10224	100000	Low risk	Low risk	Low risk	Low risk	yes	no	normal
1011	Hangzhou Women’s Hospital	Second trimester screening	Two screening in STS	120	61.5	24.92	bpdcycle	0	0	1	qualified		37	25.8	0.73	17.6	1.43									1324	67892	Low risk	Low risk	Low risk	Low risk	no	no	normal
1012	Hangzhou Women’s Hospital	Second trimester screening	Two screening in STS	130	60.4	28.23	lmpcycle	0	0	1	qualified		40	26.1	0.61	4.15	0.43									4411	3675	Low risk	Low risk	Low risk	Low risk	no	no	normal
1013	Hangzhou Women’s Hospital	Second trimester screening	Two screening in STS	124	44.6	29.59	lmpcycle	0	0	1	qualified		40	59.2	1.25	25	1.8									1850	100000	Low risk	Low risk	Low risk	Low risk	no	no	normal
1014	Hangzhou Women’s Hospital	Second trimester screening	Two screening in STS	123	49.5	37.85	lmpcycle	0	0	1	qualified		40	19.5	0.44	8.94	0.67									196	861	High risk	intermediate risk	Low risk	High risk	no	no	normal
1015	Hangzhou Women’s Hospital	Second trimester screening	Two screening in STS	123	44.5	29.57	lmpcycle	0	0	1	qualified		37	49.5	1.06	8.05	0.56									13253	18827	Low risk	Low risk	Low risk	Low risk	no	no	normal
1016	Hangzhou Women’s Hospital	Second trimester screening	Two screening in STS	125	55	27.69	lmpcycle	0	0	1	qualified		42	38.2	0.91	6.53	0.56									10612	18299	Low risk	Low risk	Low risk	Low risk	no	no	normal
1017	Hangzhou Women’s Hospital	Second trimester screening	Two screening in STS	123	50.2	32.68	lmpcycle	0	0	1	qualified		40	42.8	0.99	17.4	1.32									1593	51334	Low risk	Low risk	Low risk	Low risk	no	no	normal
1018	Hangzhou Women’s Hospital	Second trimester screening	Two screening in STS	120	60	36.23	lmpcycle	0	0	1	qualified		40	39.1	1.08	12.7	1.01									1691	20214	Low risk	Low risk	Low risk	Low risk	no	no	normal
1019	Hangzhou Women’s Hospital	Combined screening	Two screening in STS	118	63	29.26	crlcycle	0	0	1	qualified	54	36	40.9	1.22	9.66	0.74							1.1		100000	100000	Low risk	Low risk	Low risk	Low risk	yes	no	normal
1020	Hangzhou Women’s Hospital	Second trimester screening	Two screening in STS	123	54.4	22.77	lmpcycle	0	0	1	qualified		42	21.8	0.53	7.09	0.57									2775	6996	Low risk	Low risk	Low risk	Low risk	no	no	normal
1021	Hangzhou Women’s Hospital	Second trimester screening	Two screening in STS	121	66	35.33	lmpcycle	0	0	1	qualified		38	29.1	0.85	8.79	0.79									1817	11831	Low risk	Low risk	Low risk	Low risk	no	no	normal
1022	Hangzhou Women’s Hospital	Second trimester screening	Two screening in STS	123	64.6	30.43	lmpcycle	0	0	1	qualified		39	41.5	1.16	12	1.13									4362	70285	Low risk	Low risk	Low risk	Low risk	no	no	normal
1023	Hangzhou Women’s Hospital	Second trimester screening	Two screening in STS	123	60.9	35.65	lmpcycle	0	0	1	qualified		39	42.4	1.13	59.3	5.28									24	25679	High risk	Low risk	Low risk	High risk	no	no	normal
1024	Hangzhou Women’s Hospital	Second trimester screening	Two screening in STS	123	55.5	28.34	lmpcycle	0	0	1	qualified		42	68.7	1.71	54.2	4.45									200	100000	High risk	Low risk	Low risk	High risk	no	no	normal
1025	Hangzhou Women’s Hospital	Combined screening	Two screening in STS	117	63.1	29.74	crlcycle	0	0	1	qualified	58	39	36.6	1.11	17.8	1.32							1		75669	100000	Low risk	Low risk	Low risk	Low risk	yes	no	normal
1026	Hangzhou Women’s Hospital	Second trimester screening	Two screening in STS	121	63	33.26	lmpcycle	0	0	1	qualified		41	22.2	0.63	4.72	0.4									2671	1730	Low risk	Low risk	Low risk	Low risk	no	no	normal
1027	Hangzhou Women’s Hospital	Combined screening	Two screening in STS	123	60.3	26.15	crlcycle	0	0	1	qualified	61	42	41.1	1.08	12.7	1.12							1.7		19322	100000	Low risk	Low risk	Low risk	Low risk	yes	no	normal
1028	Hangzhou Women’s Hospital	Combined screening	Two screening in STS	117	82.5	30.73	crlcycle	0	0	1	qualified	52.3	39	25.3	0.96	8.29	0.82							1.1		36945	100000	Low risk	Low risk	Low risk	Low risk	yes	no	normal
1029	Hangzhou Women’s Hospital	Combined screening	Two screening in STS	119	54.2	29.1	crlcycle	0	0	1	qualified	56	40	30.3	0.79	15.9	1.12							1.4		10052	100000	Low risk	Low risk	Low risk	Low risk	yes	no	normal
1030	Hangzhou Women’s Hospital	Second trimester screening	Two screening in STS	123	64.5	33.78	lmpcycle	0	0	1	qualified		40	40.1	1.12	6.12	0.57									7838	11346	Low risk	Low risk	Low risk	Low risk	no	no	normal
1031	Hangzhou Women’s Hospital	Combined screening	Two screening in STS	120	57.3	29.7	crlcycle	0	0	1	qualified	57	40	58.5	1.57	7.12	0.54							1.4		100000	100000	Low risk	Low risk	Low risk	Low risk	yes	no	normal
1032	Hangzhou Women’s Hospital	Combined screening	Two screening in STS	117	57.3	29.54	crlcycle	0	0	1	qualified	60	37	27.5	0.78	29.4	2							1.4		2410	100000	Low risk	Low risk	Low risk	Low risk	yes	no	normal
1033	Hangzhou Women’s Hospital	Combined screening	Two screening in STS	118	57	29.36	crlcycle	0	0	1	qualified	58	37	29.7	0.82	37.8	2.67							1.4		6131	100000	Low risk	Low risk	Low risk	Low risk	yes	no	normal
1034	Hangzhou Women’s Hospital	Second trimester screening	Two screening in STS	122	47.8	31.28	lmpcycle	0	0	1	qualified		38	17.4	0.39	68.2	4.85									6	5358	High risk	Low risk	Low risk	High risk	no	no	normal
1035	Hangzhou Women’s Hospital	Second trimester screening	Two screening in STS	115	49.7	26.97	lmpcycle	0	0	1	qualified		37	37.7	1	23.7	1.33									3015	98333	Low risk	Low risk	Low risk	Low risk	no	no	normal
1036	Hangzhou Women’s Hospital	Second trimester screening	Two screening in STS	126	50.8	35.61	lmpcycle	0	0	1	qualified		43	64.4	1.43	25.4	2.11									569	50138	intermediate risk	Low risk	Low risk	intermediate risk	no	no	normal
1037	Hangzhou Women’s Hospital	Combined screening	Two screening in STS	121	58.2	29.3	crlcycle	0	0	1	qualified	69	37	28.6	0.76	1.82	0.14							1.4		100000	3075	Low risk	Low risk	Low risk	Low risk	yes	no	normal
1038	Hangzhou Women’s Hospital	Combined screening	Two screening in STS	122	63	29.36	crlcycle	0	0	1	qualified	51		45.7	1.27	15.1	1.34							1.3		53767	100000	Low risk	Low risk	Low risk	Low risk	yes	no	normal
1039	Hangzhou Women’s Hospital	Combined screening	Two screening in STS	123	65.5	34.17	crlcycle	0	0	1	qualified	59	39	29.6	0.83	7.92	0.75							2		2628	100000	Low risk	Low risk	Low risk	Low risk	yes	no	normal
1040	Hangzhou Women’s Hospital	Combined screening	Two screening in STS	118	54.7	33.21	crlcycle	0	0	1	qualified	51	38	27.4	0.73	7.58	0.51							1.2		17813	100000	Low risk	Low risk	Low risk	Low risk	yes	no	normal
1041	Hangzhou Women’s Hospital	Combined screening	Two screening in STS	123	70.5	26.06	crlcycle	0	0	1	qualified	76	42	27	0.81	8.65	0.89							1.5		23787	100000	Low risk	Low risk	Low risk	Low risk	yes	no	normal
1042	Hangzhou Women’s Hospital	Combined screening	Two screening in STS	127	67.6	29.23	crlcycle	0	0	1	qualified	66	41	42.1	1.13	15.7	1.71							1.51		30794	100000	Low risk	Low risk	Low risk	Low risk	yes	no	normal
1043	Hangzhou Women’s Hospital	Second trimester screening	Two screening in STS	112	67	34.54	lmpcycle	0	0	1	qualified		36	25.5	0.89	4.38	0.27									7614	750	Low risk	intermediate risk	Low risk	intermediate risk	no	no	normal
1044	Hangzhou Women’s Hospital	Second trimester screening	Two screening in STS	112	54	35.04	lmpcycle	0	0	1	qualified		32	29.3	0.86	9.68	0.5									3776	4576	Low risk	Low risk	Low risk	Low risk	no	no	normal
1045	Hangzhou Women’s Hospital	Combined screening	Two screening in STS	116	51.2	29.74	crlcycle	0	0	1	qualified	62	37	25.6	0.68	8.85	0.52							1.3		28572	100000	Low risk	Low risk	Low risk	Low risk	yes	no	normal
1046	Hangzhou Women’s Hospital	Second trimester screening	Two screening in STS	128	52	30.12	lmpcycle	0	0	1	qualified		42	74.5	1.62	38.5	3.4									400	100000	intermediate risk	Low risk	Low risk	intermediate risk	no	no	normal
1047	Hangzhou Women’s Hospital	Combined screening	Two screening in STS	126	67	31.04	crlcycle	0	0	1	qualified	78	38	26.7	0.72	12.3	1.3							2.3		1298	100000	Low risk	Low risk	Low risk	Low risk	yes	no	normal
1048	Hangzhou Women’s Hospital	Combined screening	Two screening in STS	120	48.1	17.43	crlcycle	0	0	1	qualified	77	34	41.5	0.98	7.59	0.5							0.9		42129	100000	Low risk	Low risk	Low risk	Low risk	yes	no	normal
1049	Hangzhou Women’s Hospital	Combined screening	Two screening in STS	118	48.5	23.09	crlcycle	0	0	1	qualified	62	36	29.7	0.73	14.8	0.92							2		5838	100000	Low risk	Low risk	Low risk	Low risk	yes	no	normal
1050	Hangzhou Women’s Hospital	Second trimester screening	Two screening in STS	121	76	32.63	crlcycle	0	0	1	qualified	58	35	26.9	0.89	11.7	1.22									1478	40924	Low risk	Low risk	Low risk	Low risk	no	no	normal
1051	Hangzhou Women’s Hospital	Combined screening	Two screening in STS	119	45	28.97	crlcycle	0	0	1	qualified	63	37	46.6	1.08	18.4	1.13							1.1		37294	100000	Low risk	Low risk	Low risk	Low risk	yes	no	normal
1052	Hangzhou Women’s Hospital	Combined screening	Two screening in STS	120	54	29.23	crlcycle	0	0	1	qualified	59	35	29.3	0.75	13.5	0.98							1.3		19181	100000	Low risk	Low risk	Low risk	Low risk	yes	no	normal
1053	Hangzhou Women’s Hospital	Combined screening	Two screening in STS	110	52	29.33	crlcycle	0	0	1	qualified	59	33	32.8	0.98	25.2	1.17							1.3		75347	100000	Low risk	Low risk	Low risk	Low risk	yes	no	normal
1054	Hangzhou Women’s Hospital	Combined screening	Two screening in STS	119	51	32.84	crlcycle	0	0	1	qualified	64	36	34	0.85	14.2	0.95							2.2		954	84366	intermediate risk	Low risk	Low risk	intermediate risk	yes	no	normal
1055	Hangzhou Women’s Hospital	Combined screening	Two screening in STS	116	60.5	29.56	crlcycle	0	0	1	qualified	52.6	35	50.2	1.51	9.63	0.66							1.7		19328	100000	Low risk	Low risk	Low risk	Low risk	yes	no	normal
1056	Hangzhou Women’s Hospital	Second trimester screening	Two screening in STS	114	49.5	28.98	lmpcycle	0	0	1	qualified	51	35	40.7	1.09	55.3	2.96									364	100000	intermediate risk	Low risk	Low risk	intermediate risk	no	no	normal
1057	Hangzhou Women’s Hospital	Second trimester screening	Two screening in STS	127	63	29.54	lmpcycle	0	0	1	qualified	61	41	28.6	0.73	5.03	0.51									5526	8125	Low risk	Low risk	Low risk	Low risk	no	no	normal
1058	Hangzhou Women’s Hospital	Combined screening	Two screening in STS	114	46.5	32.35	crlcycle	0	0	1	qualified	53.4	33	24	0.62	10.1	0.51							1.5		6285	100000	Low risk	Low risk	Low risk	Low risk	yes	no	normal
1059	Hangzhou Women’s Hospital	Combined screening	Two screening in STS	120	70	27.14	crlcycle	0	0	1	qualified	58	37	57.9	1.82	28.1	2.6							0.8		39127	100000	Low risk	Low risk	Low risk	Low risk	yes	no	normal
1060	Hangzhou Women’s Hospital	Combined screening	Two screening in STS	119	59	26.17	crlcycle	0	0	1	qualified	52	35	29.5	0.82	14.3	1.08							0.92		47323	100000	Low risk	Low risk	Low risk	Low risk	yes	no	normal
1061	Hangzhou Women’s Hospital	Combined screening	Two screening in STS	133	62	32.2	crlcycle	0	0	1	qualified	67	42	37.1	0.84	15.3	1.71							1.1		10309	100000	Low risk	Low risk	Low risk	Low risk	yes	no	normal
1062	Hangzhou Women’s Hospital	Combined screening	Two screening in STS	116	47	26.63	crlcycle	0	0	1	qualified	52.9	35	26.7	0.67	9.53	0.53							1.5		13479	100000	Low risk	Low risk	Low risk	Low risk	yes	no	normal
1063	Hangzhou Women’s Hospital	Second trimester screening	Two screening in STS	126	53.5	27.47	lmpcycle	0	0	1	qualified		40	33.5	0.77	11.1	0.96									3000	41086	Low risk	Low risk	Low risk	Low risk	no	no	normal
1064	Hangzhou Women’s Hospital	Combined screening	Two screening in STS	120	52.5	28.21	crlcycle	0	0	1	qualified	66	32	47.4	1.19	17.1	1.21							1.5		52524	100000	Low risk	Low risk	Low risk	Low risk	yes	no	normal
1065	Hangzhou Women’s Hospital	Combined screening	Two screening in STS	122	58	34.03	crlcycle	0	0	1	qualified	65	39	53.7	1.4	11.2	0.92							1.8		12344	100000	Low risk	Low risk	Low risk	Low risk	yes	no	normal
1066	Hangzhou Women’s Hospital	Combined screening	Two screening in STS	124	56	26.59	crlcycle	0	0	1	qualified	71	41	28.7	0.7	3.01	0.25							1.3		60386	100000	Low risk	Low risk	Low risk	Low risk	yes	no	normal
1067	Hangzhou Women’s Hospital	Second trimester screening	Two screening in STS	120	58	36.48	lmpcycle	0	0	1	qualified	76	42	32.4	0.87	20.4	1.57									371	23076	intermediate risk	Low risk	Low risk	intermediate risk	no	no	normal
1068	Hangzhou Women’s Hospital	Combined screening	Two screening in STS	113	54	27.76	crlcycle	0	0	1	qualified	60.5	34	31.1	0.9	23.1	1.26							1.1		36553	100000	Low risk	Low risk	Low risk	Low risk	yes	no	normal
1069	Hangzhou Women’s Hospital	Combined screening	Two screening in STS	123	64	30.38	crlcycle	0	0	1	qualified	59	37	44.8	1.24	5.83	0.54							1.2		100000	100000	Low risk	Low risk	Low risk	Low risk	yes	no	normal
1070	Hangzhou Women’s Hospital	Combined screening	Two screening in STS	115	57.1	34.42	crlcycle	0	0	1	qualified	65	33	23.8	0.69	16.2	1.01							1.8		1657	100000	Low risk	Low risk	Low risk	Low risk	yes	no	normal
1071	Hangzhou Women’s Hospital	Combined screening	Two screening in STS	123	68	26.02	bcycle	0	0	1	qualified	77.6	38	37.4	1.09	4.08	0.4							1.3		100000	100000	Low risk	Low risk	Low risk	Low risk	yes	no	normal
1072	Hangzhou Women’s Hospital	Second trimester screening	Two screening in STS	118	84	35.62	lmpcycle	0	0	1	qualified		35	38	1.45	34.6	3.64									107	41591	High risk	Low risk	Low risk	High risk	no	no	normal
1073	Hangzhou Women’s Hospital	Combined screening	Two screening in STS	113	57	39.33	crlcycle	0	0	1	qualified	48	16	29.3	0.88	18	1.03							1.6		1741	100000	Low risk	Low risk	Low risk	Low risk	yes	no	normal
1074	Hangzhou Women’s Hospital	Combined screening	Two screening in STS	115	49.5	34.41	crlcycle	0	0	1	qualified	50	36	45.8	1.21	27.3	1.52							0.9		23420	100000	Low risk	Low risk	Low risk	Low risk	yes	no	normal
1075	Hangzhou Women’s Hospital	Second trimester screening	Two screening in STS	115	55	34.19	lmpcycle	0	0	1	qualified		34	26.3	0.75	24.5	1.48									473	26837	intermediate risk	Low risk	Low risk	intermediate risk	no	no	normal
1076	Hangzhou Women’s Hospital	Combined screening	Two screening in STS	118	49	31.38	crlcycle	0	0	1	qualified	67	22	58.2	1.45	42.5	2.66							1.4		4699	100000	Low risk	Low risk	Low risk	Low risk	yes	no	normal
1077	Hangzhou Women’s Hospital	Combined screening	Two screening in STS	115	57.4	35.99	crlcycle	0	0	1	qualified	60	32.2	22.9	0.67	20.1	1.26							0.9		973	100000	intermediate risk	Low risk	Low risk	intermediate risk	yes	no	normal
1078	Hangzhou Women’s Hospital	Combined screening	Two screening in STS	113	72	29.37	crlcycle	0	0	1	qualified	51	33	28.5	1.04	9.78	0.7							1.3		41363	100000	Low risk	Low risk	Low risk	Low risk	yes	no	normal
1079	Hangzhou Women’s Hospital	Second trimester screening	Two screening in STS	116	67	28.14	lmpcycle	0	0	1	qualified		36	38.3	1.24	6.9	0.52									24301	20325	Low risk	Low risk	Low risk	Low risk	no	no	normal
1080	Hangzhou Women’s Hospital	Second trimester screening	Two screening in STS	122	51.5	25.84	lmpcycle	0	0	1	qualified		38	40.7	0.97	7.62	0.57									13873	23415	Low risk	Low risk	Low risk	Low risk	no	no	normal
1081	Hangzhou Women’s Hospital	Combined screening	Two screening in STS	113	58	25.36	crlcycle	0	0	1	qualified	44	34	27.1	0.83	15.1	0.87							1.5		18288	100000	Low risk	Low risk	Low risk	Low risk	yes	no	normal
1082	Hangzhou Women’s Hospital	Second trimester screening	Two screening in STS	125	64	27.78	lmpcycle	0	0	1	qualified		39	44	1.17	19.8	1.95									1551	100000	Low risk	Low risk	Low risk	Low risk	no	no	normal
1083	Hangzhou Women’s Hospital	Combined screening	Two screening in STS	119	53	33.86	crlcycle	0	0	1	qualified	60	37	36.4	0.94	12.4	0.85							1.4		38011	100000	Low risk	Low risk	Low risk	Low risk	yes	no	normal
1084	Hangzhou Women’s Hospital	Combined screening	Two screening in STS	121	53.7	28.56	crlcycle	0	0	1	qualified	56	39	41.9	1.05	7.28	0.54							1.4		65622	100000	Low risk	Low risk	Low risk	Low risk	yes	no	normal
1085	Hangzhou Women’s Hospital	Combined screening	Two screening in STS	116	40.5	23.7	crlcycle	0	0	1	qualified	72	37	49.2	1.13	1.69	0.08									100000	3025	Low risk	Low risk	Low risk	Low risk	yes	no	normal
1086	Hangzhou Women’s Hospital	Combined screening	Two screening in STS	120	69.5	29.86	crlcycle	0	0	1	qualified	61	39	26	0.81	6.1	0.56							1.7		23718	100000	Low risk	Low risk	Low risk	Low risk	yes	no	normal
1087	Hangzhou Women’s Hospital	Second trimester screening	Two screening in STS	110	46	30.21	lmpcycle	0	0	1	qualified		31	40.6	1.11	50.1	2.13									877	100000	intermediate risk	Low risk	Low risk	intermediate risk	no	no	normal
1088	Hangzhou Women’s Hospital	Second trimester screening	Two screening in STS	113	54.6	36.42	lmpcycle	0	0	1	qualified		34	52.4	1.53	55.8	3.08									169	39170	High risk	Low risk	Low risk	High risk	no	no	normal
1089	Hangzhou Women’s Hospital	Combined screening	Two screening in STS	116	65	32.13	crlcycle	0	0	1	qualified	70	34	28.6	0.91	6.12	0.45							1.4		49548	100000	Low risk	Low risk	Low risk	Low risk	yes	no	normal
1090	Hangzhou Women’s Hospital	Second trimester screening	Two screening in STS	129	50.8	35.51	bpdcycle	0	0	1	qualified		41	47.3	0.99	7.86	0.69									3133	10932	Low risk	Low risk	Low risk	Low risk	no	no	Other anomalies
1091	Hangzhou Women’s Hospital	Combined screening	Two screening in STS	123	66	34.45	crlcycle	0	0	1	qualified	54	41	41.7	1.18	11	1.05							1.5		17854	100000	Low risk	Low risk	Low risk	Low risk	yes	no	normal
1092	Hangzhou Women’s Hospital	Combined screening	Two screening in STS	112	65	30.62	lmpcycle	0	0	1	qualified	39	31	24	0.81	12.2	0.75									1033	6145	Low risk	Low risk	Low risk	Low risk	yes	no	normal
1093	Hangzhou Women’s Hospital	Second trimester screening	Two screening in STS	127	65	36.87	lmpcycle	0	0	1	qualified		43	61.6	1.61	11.5	1.21									2198	26463	Low risk	Low risk	Low risk	Low risk	no	no	normal
1094	Hangzhou Women’s Hospital	Second trimester screening	Two screening in STS	120	53	36.65	bpdcycle	0	0	1	qualified		37	45.4	1.15	19.5	1.4									865	28432	intermediate risk	Low risk	Low risk	intermediate risk	no	no	normal
1095	Hangzhou Women’s Hospital	Second trimester screening	Two screening in STS	119	57.5	37.73	lmpcycle	0	0	1	qualified		36	40.5	1.11	38.3	2.83									92	25300	High risk	Low risk	Low risk	High risk	no	no	normal
1096	Hangzhou Women’s Hospital	Combined screening	Two screening in STS	123	58	31.71	crlcycle	0	0	1	qualified	56	40	38.7	0.99	22.3	1.9							1.3		2438	100000	Low risk	Low risk	Low risk	Low risk	yes	no	normal
1097	Hangzhou Women’s Hospital	Combined screening	Two screening in STS	121	54	28.78	crlcycle	0	0	1	qualified	55	38	51.9	1.31	6.29	0.47							1.5		100000	100000	Low risk	Low risk	Low risk	Low risk	yes	no	normal
1098	Hangzhou Women’s Hospital	Combined screening	Two screening in STS	119	45.5	26.6	crlcycle	0	0	1	qualified	52	38	66.1	1.54	19.6	1.21							1.6		17282	100000	Low risk	Low risk	Low risk	Low risk	yes	no	normal
1099	Hangzhou Women’s Hospital	Combined screening	Two screening in STS	125	46	28.51	crlcycle	0	0	1	qualified	64	38	41.7	0.88	9.33	0.7							1.3		63953	100000	Low risk	Low risk	Low risk	Low risk	yes	no	normal
1100	Hangzhou Women’s Hospital	Combined screening	Two screening in STS	119	59	29.3	crlcycle	0	0	1	qualified	53	36	43.9	1.22	10.3	0.78							1.1		100000	100000	Low risk	Low risk	Low risk	Low risk	yes	no	normal
1101	Hangzhou Women’s Hospital	Second trimester screening	Two screening in STS	118	63.5	35.18	lmpcycle	1	0	1	qualified		37	34.8	1.01	49.7	4.4									33	29510	High risk	Low risk	Low risk	High risk	no	no	normal
1102	Hangzhou Women’s Hospital	Combined screening	Two screening in STS	121	59	28.71	crlcycle	0	0	1	qualified	47		34.5	0.93	7.4	0.6							1.2		100000	100000	Low risk	Low risk	Low risk	Low risk	yes	no	normal
1103	Hangzhou Women’s Hospital	Second trimester screening	Two screening in STS	114	48	29.5	lmpcycle	0	0	1	qualified		37	52.9	1.39	25.4	1.33									4892	100000	Low risk	Low risk	Low risk	Low risk	no	no	normal
1104	Hangzhou Women’s Hospital	Combined screening	Two screening in STS	113	45	25.65	crlcycle	0	0	1	qualified	69.9		43.7	1.12	23.9	1.14							1		21712	100000	Low risk	Low risk	Low risk	Low risk	yes	no	normal
1105	Hangzhou Women’s Hospital	Combined screening	Two screening in STS	120	52	30.57	crlcycle	0	0	1	qualified	48		39.8	0.99	20.2	1.42							1.3		16162	100000	Low risk	Low risk	Low risk	Low risk	yes	no	normal
1106	Hangzhou Women’s Hospital	Combined screening	Two screening in STS	121	55	27.45	crlcycle	0	0	1	qualified	59	38	52.9	1.35	14.9	1.14							1.9		14531	100000	Low risk	Low risk	Low risk	Low risk	yes	no	normal
1107	Hangzhou Women’s Hospital	Combined screening	Two screening in STS	115	63	28.43	crlcycle	0	0	1	qualified	61.4		44.4	1.4	13	0.89							0.9		100000	100000	Low risk	Low risk	Low risk	Low risk	yes	no	normal
1108	Hangzhou Women’s Hospital	Combined screening	Two screening in STS	116	46	32.5	crlcycle	0	0	1	qualified	51	38	67.1	1.66	15	0.83							1.4		90746	100000	Low risk	Low risk	Low risk	Low risk	yes	no	normal
1109	Hangzhou Women’s Hospital	Combined screening	Two screening in STS	122	45	26.45	crlcycle	0	0	1	qualified	61		54.1	1.19	8.41	0.57							2.3		8741	100000	Low risk	Low risk	Low risk	Low risk	yes	no	normal
1110	Hangzhou Women’s Hospital	Second trimester screening	Two screening in STS	116	60	29.35	lmpcycle	0	0	1	qualified		37	19.5	0.58	13.6	0.92									1253	16905	Low risk	Low risk	Low risk	Low risk	no	no	normal
1111	Hangzhou Women’s Hospital	Combined screening	Two screening in STS	114	50.2	33.21	crlcycle	0	0	1	qualified	60		49	1.33	14.6	0.79							1.7		18304	100000	Low risk	Low risk	Low risk	Low risk	yes	no	normal
1112	Hangzhou Women’s Hospital	Combined screening	Two screening in STS	123	52	33.21	crlcycle	0	0	1	qualified	56.6		54.9	1.3	59.1	4.61							0.5		1301	100000	Low risk	Low risk	Low risk	Low risk	yes	no	normal
1113	Hangzhou Women’s Hospital	Combined screening	Two screening in STS	127	49	31.46	crlcycle	0	0	1	qualified	61.7		47.9	1.02	10.7	0.88							0.8		23690	100000	Low risk	Low risk	Low risk	Low risk	yes	no	normal
1114	Hangzhou Women’s Hospital	Combined screening	Two screening in STS	117	60.5	33	crlcycle	0	0	1	qualified	60.5		26.8	0.79	14.8	1.06							1.3		21635	100000	Low risk	Low risk	Low risk	Low risk	yes	no	normal
1115	Hangzhou Women’s Hospital	Combined screening	Two screening in STS	120	46.4	31.64	crlcycle	0	0	1	qualified	58		53	1.23	20.3	1.32							1.4		11659	100000	Low risk	Low risk	Low risk	Low risk	yes	no	normal
1116	Hangzhou Women’s Hospital	Second trimester screening	Two screening in STS	113	65	35.2	lmpcycle	0	0	1	qualified		33	25.5	0.85	64.2	4.15									29	24328	High risk	Low risk	Low risk	High risk	no	yes	normal
1117	Hangzhou Women’s Hospital	Second trimester screening	Two screening in STS	129	50	33.11	lmpcycle	0	0	1	qualified		39	60.8	1.26	7.07	0.61									10575	16821	Low risk	Low risk	Low risk	Low risk	no	no	normal
1118	Hangzhou Women’s Hospital	Combined screening	Two screening in STS	122	43.5	24.27	crlcycle	0	0	1	qualified	66		65.4	1.41	14.7	0.98							1.6		80607	100000	Low risk	Low risk	Low risk	Low risk	yes	no	normal
1119	Hangzhou Women’s Hospital	Combined screening	Two screening in STS	121	90.5	32.44	crlcycle	0	0	1	qualified	61		29.8	1.15	7.88	1							1.9		6771	100000	Low risk	Low risk	Low risk	Low risk	yes	no	normal
1120	Hangzhou Women’s Hospital	Second trimester screening	Two screening in STS	115	60	35.23	lmpcycle	0	0	1	qualified		35	47.3	1.43	7.86	0.51									12020	7286	Low risk	Low risk	Low risk	Low risk	no	no	normal
1121	Hangzhou Women’s Hospital	Combined screening	Two screening in STS	119	60	28.17	crlcycle	0	0	1	qualified	59		20.5	0.58	19.2	1.47							1.5		3019	100000	Low risk	Low risk	Low risk	Low risk	yes	no	normal
1122	Hangzhou Women’s Hospital	Second trimester screening	Two screening in STS	116	69	41.47	lmpcycle	0	0	1	qualified		35	45.2	1.51	22.4	1.75									241	10966	High risk	Low risk	Low risk	High risk	no	no	normal
1123	Hangzhou Women’s Hospital	Combined screening	Two screening in STS	119	64.5	30.28	crlcycle	0	0	1	qualified	68		37.2	1.11	7.47	0.61							1.7		27637	100000	Low risk	Low risk	Low risk	Low risk	yes	no	normal
1124	Hangzhou Women’s Hospital	Second trimester screening	Two screening in STS	120	81	29.23	bpdcycle	0	0	1	qualified		34	67.2	2.4	17.6	1.91									4565	100000	Low risk	Low risk	Low risk	Low risk	no	no	normal
1125	Hangzhou Women’s Hospital	Combined screening	Two screening in STS	119	69	33.39	crlcycle	0	0	1	qualified	62		19.2	0.6	8.45	0.74							1.4		3602	88620	Low risk	Low risk	Low risk	Low risk	yes	no	normal
1126	Hangzhou Women’s Hospital	Combined screening	Two screening in STS	125	51	33.54	crlcycle	0	0	1	qualified	56		47.2	1.07	18.1	1.47							1.3		4180	100000	Low risk	Low risk	Low risk	Low risk	yes	no	normal
1127	Hangzhou Women’s Hospital	Combined screening	Two screening in STS	123	47	28.69	crlcycle	0	0	1	qualified	61.1		45.4	1.01	16.9	1.22							1.4		27262	100000	Low risk	Low risk	Low risk	Low risk	yes	no	normal
1128	Hangzhou Women’s Hospital	Combined screening	Two screening in STS	122	51	29.51	crlcycle	0	0	1	qualified	64		41.9	1	5.16	0.38							1.6		67451	100000	Low risk	Low risk	Low risk	Low risk	yes	no	normal
1129	Hangzhou Women’s Hospital	Combined screening	Two screening in STS	108	60	34.72	lmpcycle	0	0	1	qualified	33	32	34.8	1.19	18.2	0.87									5701	100000	Low risk	Low risk	Low risk	Low risk	yes	no	normal
1130	Hangzhou Women’s Hospital	Second trimester screening	Two screening in STS	120	85.8	36.65	lmpcycle	0	0	1	qualified		34	32	1.2	8.75	1.01									1904	20238	Low risk	Low risk	Low risk	Low risk	no	no	normal
1131	Hangzhou Women’s Hospital	Second trimester screening	Two screening in STS	113	56	31.46	lmpcycle	0	0	1	qualified		34.1	40.9	1.22	42.8	2.42									619	99354	intermediate risk	Low risk	Low risk	intermediate risk	no	no	normal
1132	Hangzhou Women’s Hospital	Combined screening	Two screening in STS	126	53	29.61	crlcycle	0	0	1	qualified	61.4	40	47.8	1.09	14	1.2							1.5		24498	100000	Low risk	Low risk	Low risk	Low risk	yes	no	normal
1133	Hangzhou Women’s Hospital	Second trimester screening	Two screening in STS	131	53	29.31	bpdcycle	0	0	1	qualified		42	42.7	0.89	13.6	1.29									2058	67396	Low risk	Low risk	Low risk	Low risk	no	no	normal
1134	Hangzhou Women’s Hospital	Combined screening	Two screening in STS	107	53	31.16	crlcycle	0	0	1	qualified	49	33	37.3	1.19	17.1	0.7							1.1		66526	100000	Low risk	Low risk	Low risk	Low risk	yes	no	normal
1135	Hangzhou Women’s Hospital	Combined screening	Two screening in STS	122	55	29.48	crlcycle	0	0	1	qualified	60	40	27.4	0.69	13.7	1.08							1.1		32148	100000	Low risk	Low risk	Low risk	Low risk	yes	no	normal
1136	Hangzhou Women’s Hospital	Combined screening	Two screening in STS	113	72	25.72	crlcycle	0	0	1	qualified	49	36	26.4	0.96	44.2	3.17							1.2		539	100000	intermediate risk	Low risk	Low risk	intermediate risk	yes	no	normal
1137	Hangzhou Women’s Hospital	Combined screening	Two screening in STS	123	52	26.39	crlcycle	0	0	1	qualified	56	38	40.3	0.95	10.8	0.84							1.2		100000	100000	Low risk	Low risk	Low risk	Low risk	yes	no	normal
1138	Hangzhou Women’s Hospital	Second trimester screening	Two screening in STS	108	70	36.41	lmpcycle	0	0	1	qualified		32	23.7	0.92	14.1	0.78									1745	10181	Low risk	Low risk	Low risk	Low risk	no	no	normal
1139	Hangzhou Women’s Hospital	Second trimester screening	Two screening in STS	111	50	30.29	lmpcycle	0	0	1	qualified		31	33.3	0.95	21.1	0.99									3656	48075	Low risk	Low risk	Low risk	Low risk	no	no	normal
1140	Hangzhou Women’s Hospital	Combined screening	Two screening in STS	114	50	23.5	crlcycle	0	0	1	qualified	54	40	40.4	1.09	12.7	0.68							1.2		100000	100000	Low risk	Low risk	Low risk	Low risk	yes	no	normal
1141	Hangzhou Women’s Hospital	Combined screening	Two screening in STS	115	62	26.27	crlcycle	0	0	1	qualified	52	34	34.6	1.07	13.6	0.91							1.2		100000	100000	Low risk	Low risk	Low risk	Low risk	yes	no	normal
1142	Hangzhou Women’s Hospital	Combined screening	Two screening in STS	120	41.5	27.21	lmpcycle	0	0	1	qualified	43	31	36.6	0.79	30	1.81									946	100000	intermediate risk	Low risk	Low risk	intermediate risk	yes	no	normal
1143	Hangzhou Women’s Hospital	Combined screening	Two screening in STS	119	56.9	25.34	crlcycle	0	0	1	qualified	59	38	37.1	1.01	11.2	0.82							1.4		81524	100000	Low risk	Low risk	Low risk	Low risk	yes	no	normal
1144	Hangzhou Women’s Hospital	Combined screening	Two screening in STS	117	85	28.96	crlcycle	0	0	1	qualified	33	37	47	1.85	8.23	0.84									80045	100000	Low risk	Low risk	Low risk	Low risk	yes	no	normal
1145	Hangzhou Women’s Hospital	Combined screening	Two screening in STS	111	56	27.35	crlcycle	0	0	1	qualified	53	30	27.6	0.85	12.7	0.65							1.1		55069	100000	Low risk	Low risk	Low risk	Low risk	yes	no	normal
1146	Hangzhou Women’s Hospital	Combined screening	Two screening in STS	122	62	28.86	crlcycle	0	0	1	qualified	63.1	32	44.1	1.21	18.5	1.62							1.1		15391	100000	Low risk	Low risk	Low risk	Low risk	yes	no	normal
1147	Hangzhou Women’s Hospital	Second trimester screening	Two screening in STS	119	47	29.26	lmpcycle	0	0	1	qualified		33	54.1	1.29	21.5	1.36									4081	100000	Low risk	Low risk	Low risk	Low risk	no	no	normal
1148	Hangzhou Women’s Hospital	Combined screening	Two screening in STS	124	55	27.18	lmpcycle	0	0	1	qualified	72	39	34.2	0.83	10.8	0.9									7893	100000	Low risk	Low risk	Low risk	Low risk	yes	no	normal
1149	Hangzhou Women’s Hospital	Combined screening	Two screening in STS	121	44	27.11	crlcycle	0	0	1	qualified	56	37	61.6	1.36	8.84	0.57							1.7		33712	100000	Low risk	Low risk	Low risk	Low risk	yes	no	normal
1150	Hangzhou Women’s Hospital	Combined screening	Two screening in STS	118	64	30.35	crlcycle	0	0	1	qualified	64	36	23.7	0.71	19.9	1.56							1.3		5673	100000	Low risk	Low risk	Low risk	Low risk	yes	no	normal
1151	Hangzhou Women’s Hospital	Combined screening	Two screening in STS	122	53.4	25	crlcycle	0	0	1	qualified	49	28	29.8	0.73	14.4	1.11									4966	100000	Low risk	Low risk	Low risk	Low risk	yes	no	normal
1152	Hangzhou Women’s Hospital	Combined screening	Two screening in STS	109	56	32.29	crlcycle	0	0	1	qualified	49	34	23.5	0.75	10.5	0.49							1.5		14360	100000	Low risk	Low risk	Low risk	Low risk	yes	no	normal
1153	Hangzhou Women’s Hospital	Combined screening	Two screening in STS	124	50	25.6	crlcycle	0	0	1	qualified	76	42	65	1.48	26	2.02							1.7		13705	100000	Low risk	Low risk	Low risk	Low risk	yes	no	normal
1154	Hangzhou Women’s Hospital	Second trimester screening	Two screening in STS	124	58	38.47	lmpcycle	0	0	1	qualified		40	33.2	0.83	14.2	1.24									348	10715	intermediate risk	Low risk	Low risk	intermediate risk	no	no	normal
1155	Hangzhou Women’s Hospital	Combined screening	Two screening in STS	117	49.5	28.07	crlcycle	0	0	1	qualified	64	36	26	0.66	9.75	0.59							1.6		17880	100000	Low risk	Low risk	Low risk	Low risk	yes	no	normal
1156	Hangzhou Women’s Hospital	Combined screening	Two screening in STS	120	62	27.16	lmpcycle	0	0	1	qualified	52	36	25.5	0.72	24	1.97									1738	100000	Low risk	Low risk	Low risk	Low risk	yes	no	normal
1157	Hangzhou Women’s Hospital	Combined screening	Two screening in STS	116	55	29.82	lmpcycle	0	0	1	qualified	50	39	28.7	0.8	6.16	0.39									9102	100000	Low risk	Low risk	Low risk	Low risk	yes	no	normal
1158	Hangzhou Women’s Hospital	Combined screening	Two screening in STS	118	53	27.35	crlcycle	0	0	1	qualified	46	40	57.1	1.5	31.9	2.12							0.9		62575	100000	Low risk	Low risk	Low risk	Low risk	yes	no	normal
1159	Hangzhou Women’s Hospital	Combined screening	Two screening in STS	115	72	29.54	crlcycle	0	0	1	qualified	52	32	17.1	0.6	6.56	0.51							1		34982	100000	Low risk	Low risk	Low risk	Low risk	yes	no	normal
1160	Hangzhou Women’s Hospital	Combined screening	Two screening in STS	119	63	27.17	crlcycle	0	0	1	qualified	57	37	29.1	0.85	17.3	1.39									9921	100000	Low risk	Low risk	Low risk	Low risk	yes	no	normal
1161	Hangzhou Women’s Hospital	Combined screening	Two screening in STS	123	61	26.57	lmpcycle	0	0	1	qualified	69	37	31	0.82	4.21	0.37									13665	9672	Low risk	Low risk	Low risk	Low risk	yes	no	normal
1162	Hangzhou Women’s Hospital	Combined screening	Two screening in STS	116	72	27.98	crlcycle	0	0	1	qualified	52	37	24.5	0.84	7.55	0.61							1.4		30390	100000	Low risk	Low risk	Low risk	Low risk	yes	no	normal
1163	Hangzhou Women’s Hospital	Combined screening	Two screening in STS	121	58.8	33.45	crlcycle	0	0	1	qualified	70	39	32.5	0.87	7.76	0.62							1.3		22298	100000	Low risk	Low risk	Low risk	Low risk	yes	no	normal
1164	Hangzhou Women’s Hospital	Second trimester screening	Two screening in STS	119	52.5	36.58	lmpcycle	0	0	1	qualified		39	53.5	1.37	11.7	0.8									4001	14873	Low risk	Low risk	Low risk	Low risk	no	no	normal
1165	Hangzhou Women’s Hospital	Second trimester screening	Two screening in STS	114	65.3	37.28	lmpcycle	0	0	1	qualified		31	39.3	1.3	20	1.35									1019	25874	Low risk	Low risk	Low risk	Low risk	no	no	normal
1166	Hangzhou Women’s Hospital	Combined screening	Two screening in STS	123	46.7	32.21	crlcycle	0	0	1	qualified	53	39	49.2	1.09	13.4	0.96							1		65011	100000	Low risk	Low risk	Low risk	Low risk	yes	no	normal
1167	Hangzhou Women’s Hospital	Combined screening	Two screening in STS	122	44	25.94	crlcycle	0	0	1	qualified	67	39	43.6	0.94	11.4	0.76							1.8		30407	100000	Low risk	Low risk	Low risk	Low risk	yes	no	normal
1168	Hangzhou Women’s Hospital	Combined screening	Two screening in STS	125	60	34.69	crlcycle	0	0	1	qualified	38	40	54.3	1.38	11.3	1.05									20476	100000	Low risk	Low risk	Low risk	Low risk	yes	no	normal
1169	Hangzhou Women’s Hospital	Combined screening	Two screening in STS	127	76	28.4	crlcycle	0	0	1	qualified	80	39	55.1	1.64	14	1.73							1.4		38864	100000	Low risk	Low risk	Low risk	Low risk	yes	no	normal
1170	Hangzhou Women’s Hospital	Second trimester screening	Two screening in STS	124	59	21.52	bpdcycle	0	0	1	qualified		39	34.8	0.89	8.25	0.73									8563	41034	Low risk	Low risk	Low risk	Low risk	no	no	normal
1171	Hangzhou Women’s Hospital	Combined screening	Two screening in STS	115	54	34.53	crlcycle	1	0	1	qualified	54	38	31.9	0.87	12.6	0.85							1		24862	100000	Low risk	Low risk	Low risk	Low risk	yes	no	normal
1172	Hangzhou Women’s Hospital	Combined screening	Two screening in STS	123	47	33.61	crlcycle	0	0	1	qualified	68	40	34.5	0.76	11.4	0.82							1.4		14010	100000	Low risk	Low risk	Low risk	Low risk	yes	no	normal
1173	Hangzhou Women’s Hospital	Combined screening	Two screening in STS	121	44	24.04	crlcycle	0	0	1	qualified	57	35	64.2	1.41	26.9	1.75							1.2		3410	100000	Low risk	Low risk	Low risk	Low risk	yes	no	normal
1174	Hangzhou Women’s Hospital	Combined screening	Two screening in STS	119	49.5	26.19	crlcycle	0	0	1	qualified	67	32	19.9	0.49	9.6	0.63							2.2		907	8805	intermediate risk	Low risk	Low risk	intermediate risk	yes	no	normal
1175	Hangzhou Women’s Hospital	Combined screening	Two screening in STS	114	62.4	29.98	crlcycle	0	0	1	qualified	57	36.4	29.7	0.94	18.2	1.18							1.6		9905	100000	Low risk	Low risk	Low risk	Low risk	yes	no	normal
1176	Hangzhou Women’s Hospital	Second trimester screening	Two screening in STS	112	56	38.61	lmpcycle	0	0	1	qualified	53	32.2	41.6	1.26	36.9	1.99									262	23026	High risk	Low risk	Low risk	High risk	no	no	normal
1177	Hangzhou Women’s Hospital	Combined screening	Two screening in STS	119	43.5	26.79	crlcycle	0	0	1	qualified	63	38.6	38.9	0.88	8.75	0.52							1.9		18407	100000	Low risk	Low risk	Low risk	Low risk	yes	no	normal
1178	Hangzhou Women’s Hospital	Second trimester screening	Two screening in STS	111	49.2	28.7	crlcycle	0	0	1	qualified	80	34.6	42.9	1.21	20.5	0.95									8080	68827	Low risk	Low risk	Low risk	Low risk	no	no	normal
1179	Hangzhou Women’s Hospital	Second trimester screening	Two screening in STS	119	53.4	36.56	lmpcycle	0	0	1	qualified	50	36.9	55.3	1.43	71.2	4.95									29	24260	High risk	Low risk	Low risk	High risk	no	no	normal
1180	Hangzhou Women’s Hospital	Combined screening	Two screening in STS	120	57	26.04	crlcycle	0	0	1	qualified	53	34.9	36.1	0.96	7.42	0.56							0.7		96826	100000	Low risk	Low risk	Low risk	Low risk	yes	no	normal
1181	Hangzhou Women’s Hospital	Combined screening	Two screening in STS	115	58.6	34.17	crlcycle	0	0	1	qualified	52	29	29.4	0.87	9.56	0.61							1.8		3008	95852	Low risk	Low risk	Low risk	Low risk	yes	no	normal
1182	Hangzhou Women’s Hospital	Second trimester screening	Two screening in STS	113	50	29.99	lmpcycle	0	0	1	qualified		32	65.8	1.81	13.3	0.68									29042	34168	Low risk	Low risk	Low risk	Low risk	no	no	normal
1183	Hangzhou Women’s Hospital	Combined screening	Two screening in STS	115	66	27.56	crlcycle	0	0	1	qualified	49	36	33.6	1.1	19.3	1.38							1.1		100000	100000	Low risk	Low risk	Low risk	Low risk	yes	no	normal
1184	Hangzhou Women’s Hospital	Combined screening	Two screening in STS	118	66.1	33.22	crlcycle	0	0	1	qualified	59	38	24.4	0.75	21.5	1.74							1.1		4942	100000	Low risk	Low risk	Low risk	Low risk	yes	no	normal
1185	Hangzhou Women’s Hospital	Second trimester screening	Two screening in STS	120	62.3	22.05	lmpcycle	0	0	1	qualified	52	38	35.7	1.02	22.6	1.86									1661	100000	Low risk	Low risk	Low risk	Low risk	no	no	normal
1186	Hangzhou Women’s Hospital	Second trimester screening	Two screening in STS	116	56.8	28.24	lmpcycle	0	0	1	qualified	59	21	22.1	0.63	17.8	1.15									1170	32049	Low risk	Low risk	Low risk	Low risk	no	no	normal
1187	Hangzhou Women’s Hospital	Second trimester screening	Two screening in STS	107	58.6	31.68	lmpcycle	0	0	1	qualified	74.2	23.1	21.1	0.72	6.07	0.27									6931	757	Low risk	intermediate risk	Low risk	intermediate risk	no	no	normal
1188	Hangzhou Women’s Hospital	Second trimester screening	Two screening in STS	112	55.8	27.84	lmpcycle	0	0	1	qualified	63	20	19.8	0.6	20.1	1.08									1184	26401	Low risk	Low risk	Low risk	Low risk	no	no	normal
1189	Hangzhou Women’s Hospital	Second trimester screening	Two screening in STS	112	46.3	31.09	lmpcycle	0	0	1	qualified	56	18	40.1	1.07	20.1	0.94									4867	45980	Low risk	Low risk	Low risk	Low risk	no	no	normal
1190	Hangzhou Women’s Hospital	Combined screening	Two screening in STS	121	59	27.78	crlcycle	0	0	1	qualified	58	33	43.7	1.18	20.7	1.68							1.2		23181	100000	Low risk	Low risk	Low risk	Low risk	yes	no	normal
1191	Hangzhou Women’s Hospital	Combined screening	Two screening in STS	114	59	28.28	crlcycle	0	0	1	qualified	60	33	31.6	0.96	32.3	1.99							1.1		8118	100000	Low risk	Low risk	Low risk	Low risk	yes	no	normal
1192	Hangzhou Women’s Hospital	Second trimester screening	Two screening in STS	116	55	27.06	lmpcycle	0	0	1	qualified		33	33.5	0.93	6.46	0.4									17209	8039	Low risk	Low risk	Low risk	Low risk	no	no	normal
1193	Hangzhou Women’s Hospital	Second trimester screening	Two screening in STS	118	75	28.36	lmpcycle	0	0	1	qualified		37	37.1	1.28	8.93	0.82									12380	57024	Low risk	Low risk	Low risk	Low risk	no	no	normal
1194	Hangzhou Women’s Hospital	Combined screening	Two screening in STS	118	69	34.53	crlcycle	0	0	1	qualified	66	34	35.1	1.13	22.4	1.89							1.8		363	86996	intermediate risk	Low risk	Low risk	intermediate risk	yes	no	normal
1195	Hangzhou Women’s Hospital	Combined screening	Two screening in STS	122	52	30.63	crlcycle	0	0	1	qualified	59	40	29.7	0.71	14.8	1.12							1.1		34752	100000	Low risk	Low risk	Low risk	Low risk	yes	no	normal
1196	Hangzhou Women’s Hospital	Combined screening	Two screening in STS	121	55.5	29.66	crlcycle	0	0	1	qualified	73	35	39	1	16.6	1.28							1.4		7823	100000	Low risk	Low risk	Low risk	Low risk	yes	no	normal
1197	Hangzhou Women’s Hospital	Combined screening	Two screening in STS	123	61	25.07	crlcycle	0	0	1	qualified	76	39	53.3	1.42	11.9	1.06							0.9		39232	100000	Low risk	Low risk	Low risk	Low risk	yes	no	normal
1198	Hangzhou Women’s Hospital	Second trimester screening	Two screening in STS	124	68	36.18	lmpcycle	0	0	1	qualified		35	54.9	1.57	7.41	0.75									6399	14796	Low risk	Low risk	Low risk	Low risk	no	no	normal
1199	Hangzhou Women’s Hospital	Combined screening	Two screening in STS	124	60.4	30.78	crlcycle	0	0	1	qualified	70	41	37.1	0.96	29.2	2.66							1.8		3773	100000	Low risk	Low risk	Low risk	Low risk	yes	no	normal
1200	Hangzhou Women’s Hospital	Combined screening	Two screening in STS	118	56.7	30.63	crlcycle	0	0	1	qualified	65		34.3	0.94	13.8	0.97							2.1		2136	100000	Low risk	Low risk	Low risk	Low risk	yes	no	normal
1201	Hangzhou Women’s Hospital	Combined screening	Two screening in STS	117	69.8	29.68	crlcycle	0	0	1	qualified	58		41.4	1.37	15.8	1.3							1.5		16761	100000	Low risk	Low risk	Low risk	Low risk	yes	no	normal
1202	Hangzhou Women’s Hospital	Second trimester screening	Two screening in STS	118	69.7	36.85	crlcycle	0	0	1	qualified	59		34.1	1.1	17.6	1.5									637	27724	intermediate risk	Low risk	Low risk	intermediate risk	no	no	normal
1203	Hangzhou Women’s Hospital	Combined screening	Two screening in STS	126	51.5	27.07	crlcycle	0	0	1	qualified	67		42.5	0.95	3.93	0.33							1.5		100000	100000	Low risk	Low risk	Low risk	Low risk	yes	no	normal
1204	Hangzhou Women’s Hospital	Combined screening	Two screening in STS	128	57	29.13	crlcycle	0	0	1	qualified	59	41	58.2	1.35	10.2	0.97							1.9		26680	100000	Low risk	Low risk	Low risk	Low risk	yes	no	normal
1205	Hangzhou Women’s Hospital	Combined screening	Two screening in STS	113	53	27.65	crlcycle	0	0	1	qualified	51		34.4	0.98	19.6	1.05							1.4		22387	100000	Low risk	Low risk	Low risk	Low risk	yes	no	normal
1206	Hangzhou Women’s Hospital	Combined screening	Two screening in STS	114	53	28.22	crlcycle	0	0	1	qualified	53		29.7	0.83	24.6	1.38							1.5		9435	100000	Low risk	Low risk	Low risk	Low risk	yes	no	normal
1207	Hangzhou Women’s Hospital	Second trimester screening	Two screening in STS	116	55.8	28.57	lmpcycle	0	0	1	qualified	56		28.5	0.8	28.9	1.85									735	77450	intermediate risk	Low risk	Low risk	intermediate risk	no	no	normal
1208	Hangzhou Women’s Hospital	Combined screening	Two screening in STS	111	54.9	31.96	lmpcycle	0	0	1	qualified	48		36.1	1.1	34.4	1.74									3777	100000	Low risk	Low risk	Low risk	Low risk	yes	no	normal
1209	Hangzhou Women’s Hospital	Combined screening	Two screening in STS	116	56.8	31.08	bcycle	0	0	1	qualified	65		35.2	1	17.4	1.13							1.6		15036	100000	Low risk	Low risk	Low risk	Low risk	yes	no	normal
1210	Hangzhou Women’s Hospital	Combined screening	Two screening in STS	116	53	31.05	crlcycle	0	0	1	qualified	62		40.2	1.09	24.4	1.5							1.2		14111	100000	Low risk	Low risk	Low risk	Low risk	yes	no	normal
1211	Hangzhou Women’s Hospital	Combined screening	Two screening in STS	112	76.2	33.9	lmpcycle	0	0	1	qualified	67		33.8	1.31	5.98	0.43									19413	100000	Low risk	Low risk	Low risk	Low risk	yes	no	normal
1212	Hangzhou Women’s Hospital	Combined screening	Two screening in STS	111	50	29.35	lmpcycle	0	0	1	qualified	47		45.5	1.3	45	2.12									3873	100000	Low risk	Low risk	Low risk	Low risk	yes	no	normal
1213	Hangzhou Women’s Hospital	Second trimester screening	Two screening in STS	118	59.3	27.9	lmpcycle	0	0	1	qualified	67		40.6	1.16	37.8	2.76									549	100000	intermediate risk	Low risk	Low risk	intermediate risk	no	no	normal
1214	Hangzhou Women’s Hospital	Combined screening	Two screening in STS	117	59	27.82	crlcycle	0	0	1	qualified	55		50.1	1.45	12.7	0.88							1.1		100000	100000	Low risk	Low risk	Low risk	Low risk	yes	no	normal
1215	Hangzhou Women’s Hospital	Combined screening	Two screening in STS	109	60	30.19	crlcycle	0	0	1	qualified	48		27.5	0.92	39.4	1.97							1.2		734	100000	intermediate risk	Low risk	Low risk	intermediate risk	yes	no	normal
1216	Hangzhou Women’s Hospital	Second trimester screening	Two screening in STS	120	56.6	34.69	lmpcycle	0	0	1	qualified	78		54.3	1.44	9.24	0.7									8557	17248	Low risk	Low risk	Low risk	Low risk	no	no	normal
1217	Hangzhou Women’s Hospital	Combined screening	Two screening in STS	119	49.8	29.87	crlcycle	0	0	1	qualified	55		26.5	0.65	40.4	2.66							1		253	100000	High risk	Low risk	Low risk	High risk	yes	no	normal
1218	Hangzhou Women’s Hospital	Combined screening	Two screening in STS	123	74.5	24.7	crlcycle	0	0	1	qualified	68	34	30.8	0.97	13.1	1.43							1.6		17985	100000	Low risk	Low risk	Low risk	Low risk	yes	no	normal
1219	Hangzhou Women’s Hospital	Combined screening	Two screening in STS	119	52	27.48	lmpcycle	0	0	1	qualified		38	37.1	0.94	6.9	0.47									16464	100000	Low risk	Low risk	Low risk	Low risk	yes	no	normal
1220	Hangzhou Women’s Hospital	Combined screening	Two screening in STS	119	67	30.7	lmpcycle	0	0	1	qualified		39	39.7	1.22	6.2	0.52									20918	100000	Low risk	Low risk	Low risk	Low risk	yes	no	normal
1221	Hangzhou Women’s Hospital	Second trimester screening	Two screening in STS	121	64	39.33	lmpcycle	0	0	1	qualified		37	37	1.06	8.64	0.75									1276	5572	Low risk	Low risk	Low risk	Low risk	no	no	normal
1222	Hangzhou Women’s Hospital	Combined screening	Two screening in STS	113	66	26.64	crlcycle	0	0	1	qualified	36	34	25.4	0.86	38.5	2.52									3035	100000	Low risk	Low risk	Low risk	Low risk	yes	no	normal
1223	Hangzhou Women’s Hospital	Second trimester screening	Two screening in STS	136	58	24.24	bpdcycle	0	0	1	qualified		44	59	1.21	6.62	0.73									16834	54278	Low risk	Low risk	Low risk	Low risk	no	no	normal
1224	Hangzhou Women’s Hospital	Combined screening	Two screening in STS	132	70	29.43	crlcycle	0	0	1	qualified	55	44	33.8	0.86	11.9	1.48							2.1		152	20997	High risk	Low risk	Low risk	High risk	yes	no	normal
1225	Hangzhou Women’s Hospital	Combined screening	Two screening in STS	120	59	28.57	crlcycle	0	0	1	qualified	64	37	43.4	1.19	8.71	0.68							1.2		100000	100000	Low risk	Low risk	Low risk	Low risk	yes	no	normal
1226	Hangzhou Women’s Hospital	Combined screening	Two screening in STS	120	52	35	lmpcycle	0	0	1	qualified	33	40	40.1	1	7.36	0.52									9624	100000	Low risk	Low risk	Low risk	Low risk	yes	no	normal
1227	Hangzhou Women’s Hospital	Combined screening	Two screening in STS	124	54	25.95	crlcycle	0	0	1	qualified	64	38	44.9	1.07	10.3	0.85							1.8		47593	100000	Low risk	Low risk	Low risk	Low risk	yes	no	normal
1228	Hangzhou Women’s Hospital	Combined screening	Two screening in STS	129	56	25.74	crlcycle	0	0	1	qualified	73	41	24.4	0.55	7.4	0.7							2.3		1414	60447	Low risk	Low risk	Low risk	Low risk	yes	no	normal
1229	Hangzhou Women’s Hospital	Combined screening	Two screening in STS	122	56	33.08	lmpcycle	0	0	1	qualified	59	37	51	1.3	35.5	2.85									3570	100000	Low risk	Low risk	Low risk	Low risk	yes	no	normal
1230	Hangzhou Women’s Hospital	Combined screening	Two screening in STS	121	47	27.08	crlcycle	0	0	1	qualified	68	38	42.3	0.97	14.7	1							1.4		23273	100000	Low risk	Low risk	Low risk	Low risk	yes	no	normal
1231	Hangzhou Women’s Hospital	Second trimester screening	Two screening in STS	120	51	27.7	lmpcycle	0	0	1	qualified		34	38.3	0.94	23.3	1.62									1590	100000	Low risk	Low risk	Low risk	Low risk	no	no	normal
1232	Hangzhou Women’s Hospital	Combined screening	Two screening in STS	121	56	33.39	crlcycle	0	0	1	qualified	55	39	32.2	0.83	5.18	0.4							1.7		7025	9845	Low risk	Low risk	Low risk	Low risk	yes	no	normal
1233	Hangzhou Women’s Hospital	Second trimester screening	Two screening in STS	106	51.9	35.61	bpdcycle	0	0	1	qualified		30	36	1.15	14.5	0.56									5960	7490	Low risk	Low risk	Low risk	Low risk	no	no	normal
1234	Hangzhou Women’s Hospital	Second trimester screening	Two screening in STS	111	67	41.51	lmpcycle	0	0	2	qualified		32	47.5	1.69	47	2.86									66	746	High risk	intermediate risk	Low risk	High risk	no	no	normal
1235	Hangzhou Women’s Hospital	Second trimester screening	Two screening in STS	117	50.4	40.97	lmpcycle	0	0	1	qualified		37	46.2	1.19	18.9	1.16									470	8038	intermediate risk	Low risk	Low risk	intermediate risk	no	no	normal
1236	Hangzhou Women’s Hospital	Combined screening	Two screening in STS	124	46	31.16	crlcycle	0	0	1	qualified	58	40	46.6	1	16.1	1.18							1.5		15289	100000	Low risk	Low risk	Low risk	Low risk	yes	no	normal
1237	Hangzhou Women’s Hospital	Second trimester screening	Two screening in STS	116	65	39.06	lmpcycle	0	0	1	qualified	63	34	45.9	1.46	15.1	1.11									1284	13764	Low risk	Low risk	Low risk	Low risk	no	no	normal
1238	Hangzhou Women’s Hospital	Second trimester screening	Two screening in STS	116	53.9	32.03	lmpcycle	0	0	1	qualified	62	32	34.8	0.96	19	1.18									2080	48283	Low risk	Low risk	Low risk	Low risk	no	no	normal
1239	Hangzhou Women’s Hospital	Combined screening	Two screening in STS	123	51.8	32.73	crlcycle	0	0	1	qualified	74	36	49.3	1.17	9.98	0.77							1.2		28795	100000	Low risk	Low risk	Low risk	Low risk	yes	no	normal
1240	Hangzhou Women’s Hospital	Combined screening	Two screening in STS	121	66.7	34.06	crlcycle	0	0	1	qualified	70	37	55.3	1.64	16.1	1.46							1.5		7612	100000	Low risk	Low risk	Low risk	Low risk	yes	no	normal
1241	Hangzhou Women’s Hospital	Combined screening	Two screening in STS	123	56.8	29.84	crlcycle	0	0	1	qualified	74.3	37	51.3	1.3	29.5	2.47							2.1		3279	100000	Low risk	Low risk	Low risk	Low risk	yes	no	normal
1242	Hangzhou Women’s Hospital	Combined screening	Two screening in STS	124	57.9	32.59	crlcycle	0	0	1	qualified	57	36	33.9	0.85	8.83	0.77							1.3		19184	100000	Low risk	Low risk	Low risk	Low risk	yes	no	normal
1243	Hangzhou Women’s Hospital	Second trimester screening	Two screening in STS	122	55.6	35.61	crlcycle	0	0	1	qualified	60	35	39.6	1	16.7	1.33									908	29721	intermediate risk	Low risk	Low risk	intermediate risk	no	no	normal
1244	Hangzhou Women’s Hospital	Combined screening	Two screening in STS	115	44.3	26.38	crlcycle	0	0	1	qualified	59	34	39.6	0.97	31.2	1.61							2		3440	100000	Low risk	Low risk	Low risk	Low risk	yes	no	normal
1245	Hangzhou Women’s Hospital	Second trimester screening	Two screening in STS	123	72	35.92	lmpcycle	0	0	1	qualified		38	55.4	1.69	4.19	0.44									17729	4020	Low risk	Low risk	Low risk	Low risk	no	no	normal
1246	Hangzhou Women’s Hospital	Second trimester screening	Two screening in STS	121	65	35.64	lmpcycle	0	0	1	qualified	74	36	31.8	0.92	11.9	1.05									1215	20097	Low risk	Low risk	Low risk	Low risk	no	no	normal
1247	Hangzhou Women’s Hospital	Combined screening	Two screening in STS	111	60.8	32.7	lmpcycle	0	0	1	qualified	60	34	29.5	0.97	23.5	1.3									8112	100000	Low risk	Low risk	Low risk	Low risk	yes	no	normal
1248	Hangzhou Women’s Hospital	Second trimester screening	Two screening in STS	116	55	31.5	bpdcycle	0	0	1	qualified		35	40.7	1.14	9.02	0.57									12065	16497	Low risk	Low risk	Low risk	Low risk	no	no	normal
1249	Hangzhou Women’s Hospital	Second trimester screening	Two screening in STS	112	55	33.72	bpdcycle	0	0	1	qualified		33	30.3	0.91	12.5	0.66									3858	12523	Low risk	Low risk	Low risk	Low risk	no	no	normal
1250	Hangzhou Women’s Hospital	Combined screening	Two screening in STS	121	60	34.02	crlcycle	0	0	1	qualified	57	36	50.3	1.37	15.7	1.29							1.2		56837	100000	Low risk	Low risk	Low risk	Low risk	yes	no	normal
1251	Hangzhou Women’s Hospital	Combined screening	Two screening in STS	127	50	28.3	bcycle	0	0	1	qualified	69	40	49	1.05	18.9	1.59							2.3		2626	100000	Low risk	Low risk	Low risk	Low risk	yes	no	normal
1252	Hangzhou Women’s Hospital	Second trimester screening	Two screening in STS	118	44	19.55	lmpcycle	0	0	1	qualified		34	57.4	1.33	36.8	2.14									1982	100000	Low risk	Low risk	Low risk	Low risk	no	no	normal
1253	Hangzhou Women’s Hospital	Second trimester screening	Two screening in STS	120	61	26	lmpcycle	0	0	1	qualified		38	28.7	0.8	11.9	0.96									3691	49317	Low risk	Low risk	Low risk	Low risk	no	no	normal
1254	Hangzhou Women’s Hospital	Second trimester screening	Two screening in STS	115	43	27.58	lmpcycle	0	0	1	qualified		37	62.6	1.51	56.7	2.88									786	100000	intermediate risk	Low risk	Low risk	intermediate risk	no	no	normal
1255	Hangzhou Women’s Hospital	Combined screening	Two screening in STS	117	58	33.6	crlcycle	0	0	1	qualified	64	35	34.1	0.97	11.8	0.81							1.3		24451	100000	Low risk	Low risk	Low risk	Low risk	yes	no	normal
1256	Hangzhou Women’s Hospital	Combined screening	Two screening in STS	117	57.6	27.39	crlcycle	0	0	1	qualified	46	36	49.3	1.4	36	2.47							1.1		17913	100000	Low risk	Low risk	Low risk	Low risk	yes	no	normal
1257	Hangzhou Women’s Hospital	Combined screening	Two screening in STS	114	84	27.07	crlcycle	0	0	1	qualified	62	35	36.8	1.51	16.7	1.49							1.4		13233	100000	Low risk	Low risk	Low risk	Low risk	yes	no	normal
1258	Hangzhou Women’s Hospital	Second trimester screening	Two screening in STS	129	64	27.05	lmpcycle	0	0	1	qualified	76	43	60.9	1.52	9.49	1.02									12556	94374	Low risk	Low risk	Low risk	Low risk	no	no	normal
1259	Hangzhou Women’s Hospital	Second trimester screening	Two screening in STS	113	78.8	32.21	lmpcycle	0	0	1	qualified		34	21.6	0.85	15.9	1.26									1328	41791	Low risk	Low risk	Low risk	Low risk	no	no	normal
1260	Hangzhou Women’s Hospital	Second trimester screening	Two screening in STS	126	74	36.17	lmpcycle	0	0	1	qualified	66		67.8	2.01	13.7	1.61									1830	36736	Low risk	Low risk	Low risk	Low risk	no	no	normal
1261	Hangzhou Women’s Hospital	Second trimester screening	Two screening in STS	114	65	36.09	lmpcycle	0	0	1	qualified	57		29.5	0.97	11.7	0.79									2110	12011	Low risk	Low risk	Low risk	Low risk	no	no	normal
1262	Hangzhou Women’s Hospital	Second trimester screening	Two screening in STS	114	60	40.66	lmpcycle	0	0	1	qualified	63		27.4	0.84	10.7	0.67									617	2206	intermediate risk	Low risk	Low risk	intermediate risk	no	no	normal
1263	Hangzhou Women’s Hospital	Combined screening	Two screening in STS	112	58.5	26.43	lmpcycle	0	0	1	qualified			34.2	1.07	29.1	1.63									1349	100000	Low risk	Low risk	Low risk	Low risk	yes	no	normal
1264	Hangzhou Women’s Hospital	Combined screening	Two screening in STS	111	44	31.54	crlcycle	0	0	1	qualified	38		48.1	1.26	22	0.95									3291	99596	Low risk	Low risk	Low risk	Low risk	yes	no	normal
1265	Hangzhou Women’s Hospital	Second trimester screening	Two screening in STS	124	62	27.59	bpdcycle	0	0	1	qualified		37	30.5	0.81	5.45	0.5									8871	11530	Low risk	Low risk	Low risk	Low risk	no	no	normal
1266	Hangzhou Women’s Hospital	Combined screening	Two screening in STS	121	52	27.67	crlcycle	0	0	1	qualified	57.1		50.6	1.24	6.9	0.5							1.1		100000	100000	Low risk	Low risk	Low risk	Low risk	yes	no	normal
1267	Hangzhou Women’s Hospital	Second trimester screening	Two screening in STS	116	53	31.5	lmpcycle	0	0	1	qualified		33	21	0.57	45.9	2.82									72	24520	High risk	Low risk	Low risk	High risk	no	no	normal
1268	Hangzhou Women’s Hospital	Combined screening	Two screening in STS	118	61	29.64	lmpcycle	0	0	1	qualified		35	37.8	1.1	16.6	1.24									2889	100000	Low risk	Low risk	Low risk	Low risk	yes	no	normal
1269	Hangzhou Women’s Hospital	Second trimester screening	Two screening in STS	133	53	31.18	lmpcycle	0	0	1	qualified		46	68.1	1.37	11.7	1.14									5466	71899	Low risk	Low risk	Low risk	Low risk	no	no	normal
1270	Hangzhou Women’s Hospital	Combined screening	Two screening in STS	110	48.7	29.46	crlcycle	0	0	1	qualified	52	33	15.8	0.45	17.3	0.76							0.9		15695	100000	Low risk	Low risk	Low risk	Low risk	yes	no	normal
1271	Hangzhou Women’s Hospital	Combined screening	Two screening in STS	113	50.4	29.98	crlcycle	0	0	1	qualified	58	33	39.3	1.09	30.1	1.56							1.3		22646	100000	Low risk	Low risk	Low risk	Low risk	yes	no	normal
1272	Hangzhou Women’s Hospital	Combined screening	Two screening in STS	118	69.7	28.82	crlcycle	0	0	1	qualified	66	35	43.4	1.41	13.7	1.17							1.4		27260	100000	Low risk	Low risk	Low risk	Low risk	yes	no	normal
1273	Hangzhou Women’s Hospital	Second trimester screening	Two screening in STS	115	47	32.32	lmpcycle	0	0	1	qualified	74.8	34	34.7	0.88	37.5	2.02									463	59562	intermediate risk	Low risk	Low risk	intermediate risk	no	no	normal
1274	Hangzhou Women’s Hospital	Combined screening	Two screening in STS	113	70.5	30.73	crlcycle	0	0	1	qualified	62	30	36.2	1.29	35.9	2.52							1.3		14971	100000	Low risk	Low risk	Low risk	Low risk	yes	no	normal
1275	Hangzhou Women’s Hospital	Combined screening	Two screening in STS	115	65	30.11	crlcycle	0	0	1	qualified	60	31	42.8	1.38	10.1	0.71							1.1		100000	100000	Low risk	Low risk	Low risk	Low risk	yes	no	normal
1276	Hangzhou Women’s Hospital	Combined screening	Two screening in STS	121	52	28.91	bcycle	0	0	1	qualified	79	37	30.6	0.75	28.1	2.05							1.3		2194	100000	Low risk	Low risk	Low risk	Low risk	yes	no	normal
1277	Hangzhou Women’s Hospital	Second trimester screening	Two screening in STS	116	60.8	30.51	lmpcycle	0	0	1	qualified	65	34	33.4	1	6.04	0.41									14870	6866	Low risk	Low risk	Low risk	Low risk	no	no	normal
1278	Hangzhou Women’s Hospital	Second trimester screening	Two screening in STS	117	60	26.67	lmpcycle	0	0	1	qualified	56	37	39.6	1.16	23.6	1.67									2422	100000	Low risk	Low risk	Low risk	Low risk	no	no	normal
1279	Hangzhou Women’s Hospital	Combined screening	Two screening in STS	113	50	25.95	crlcycle	0	0	1	qualified	54	32	78.6	2.17	15.4	0.79							1.3		100000	100000	Low risk	Low risk	Low risk	Low risk	yes	no	normal
1280	Hangzhou Women’s Hospital	Second trimester screening	Two screening in STS	119	54.3	28.35	lmpcycle	0	0	1	qualified	45	35	39.7	1.04	16.7	1.17									3920	82238	Low risk	Low risk	Low risk	Low risk	no	no	normal
1281	Hangzhou Women’s Hospital	Combined screening	Two screening in STS	119	58	28.62	crlcycle	0	0	1	qualified	57	34	34.1	0.94	34.7	2.58							0.8		40510	100000	Low risk	Low risk	Low risk	Low risk	yes	no	normal
1282	Hangzhou Women’s Hospital	Combined screening	Two screening in STS	110	50.6	28.49	crlcycle	0	0	1	qualified	71	32	31.8	0.93	20.6	0.93							1.5		40130	100000	Low risk	Low risk	Low risk	Low risk	yes	no	normal
1283	Hangzhou Women’s Hospital	Combined screening	Two screening in STS	112	65.8	31.2	crlcycle	0	0	1	qualified	56	33	24.3	0.83	24.3	1.52							0.8		6154	100000	Low risk	Low risk	Low risk	Low risk	yes	no	normal
1284	Hangzhou Women’s Hospital	Combined screening	Two screening in STS	115	47.3	31.67	crlcycle	0	0	1	qualified	54	36	36.6	0.94	24	1.3							1.2		33575	100000	Low risk	Low risk	Low risk	Low risk	yes	no	normal
1285	Hangzhou Women’s Hospital	Combined screening	Two screening in STS	119	52	33.77	crlcycle	0	0	1	qualified	61	36	50.8	1.29	23.8	1.62							1.9		4042	100000	Low risk	Low risk	Low risk	Low risk	yes	no	normal
1286	Hangzhou Women’s Hospital	Second trimester screening	Two screening in STS	114	58.7	38.36	lmpcycle	0	0	1	qualified		35	38.3	1.16	33.2	2.04									223	23240	High risk	Low risk	Low risk	High risk	no	no	normal
1287	Hangzhou Women’s Hospital	Combined screening	Two screening in STS	115	56.9	27.67	crlcycle	0	0	1	qualified	55	35	49.5	1.44	33.9	2.11							1.6		33522	100000	Low risk	Low risk	Low risk	Low risk	yes	no	normal
1288	Hangzhou Women’s Hospital	Combined screening	Two screening in STS	114	51.2	24.67	crlcycle	0	0	1	qualified	54	34	29.9	0.82	18.6	1.02							1.4		27752	100000	Low risk	Low risk	Low risk	Low risk	yes	no	normal
1289	Hangzhou Women’s Hospital	Second trimester screening	Two screening in STS	110	63.7	35.51	lmpcycle	0	0	1	qualified		33	39.4	1.37	8.39	0.46									11586	5100	Low risk	Low risk	Low risk	Low risk	no	no	normal
1290	Hangzhou Women’s Hospital	Second trimester screening	Two screening in STS	117	63.8	35.27	lmpcycle	0	0	1	qualified		37	50.2	1.54	30.4	2.28									554	54822	intermediate risk	Low risk	Low risk	intermediate risk	no	no	normal
1291	Hangzhou Women’s Hospital	Combined screening	Two screening in STS	105	62.2	24.15	bcycle	0	0	1	qualified	47	30	25.6	0.95	23.4	1.01							0.9		100000	100000	Low risk	Low risk	Low risk	Low risk	yes	no	normal
1292	Hangzhou Women’s Hospital	Combined screening	Two screening in STS	118	53.8	32.53	crlcycle	0	0	1	qualified	63	35	53.1	1.41	16.5	1.11							1.8		17022	100000	Low risk	Low risk	Low risk	Low risk	yes	no	normal
1293	Hangzhou Women’s Hospital	Combined screening	Two screening in STS	120	46.5	29.98	crlcycle	0	0	1	qualified	55	34	83.2	1.93	22.2	1.44							1.4		16819	100000	Low risk	Low risk	Low risk	Low risk	yes	no	normal
1294	Hangzhou Women’s Hospital	Second trimester screening	Two screening in STS	114	61	22.24	lmpcycle	0	0	1	qualified		35	25.3	0.79	8.35	0.53									9793	15400	Low risk	Low risk	Low risk	Low risk	no	no	normal
1295	Hangzhou Women’s Hospital	Second trimester screening	Two screening in STS	129	46.1	31.14	lmpcycle	0	0	1	qualified		42	58.4	1.15	4.69	0.38									20724	5791	Low risk	Low risk	Low risk	Low risk	no	no	normal
1296	Hangzhou Women’s Hospital	Combined screening	Two screening in STS	117	54.9	27.09	crlcycle	0	0	1	qualified	66		24.2	0.66	55	3.62							1.2		996	100000	intermediate risk	Low risk	Low risk	intermediate risk	yes	no	normal
1297	Hangzhou Women’s Hospital	Combined screening	Two screening in STS	120	60	30.77	crlcycle	0	0	1	qualified	65	35	40.6	1.13	6.26	0.49							1.3		98457	100000	Low risk	Low risk	Low risk	Low risk	yes	no	normal
1298	Hangzhou Women’s Hospital	Combined screening	Two screening in STS	120	70.7	24.74	crlcycle	0	0	1	qualified	50	33	37.8	1.2	4.43	0.41							1.4		100000	100000	Low risk	Low risk	Low risk	Low risk	yes	no	normal
1299	Hangzhou Women’s Hospital	Second trimester screening	Two screening in STS	117	56	28.86	lmpcycle	0	0	1	qualified		33	33	0.92	24.4	1.63									1330	88949	Low risk	Low risk	Low risk	Low risk	no	no	normal
1300	Hangzhou Women’s Hospital	Combined screening	Two screening in STS	119	61.4	31.16	lmpcycle	0	0	1	qualified	60	39	26.5	0.76	6.78	0.53									6464	100000	Low risk	Low risk	Low risk	Low risk	yes	no	normal
1301	Hangzhou Women’s Hospital	Combined screening	Two screening in STS	115	52.6	32.63	lmpcycle	0	0	1	qualified		36	42.1	1.16	31.6	1.85									2724	100000	Low risk	Low risk	Low risk	Low risk	yes	no	normal
1302	Hangzhou Women’s Hospital	Second trimester screening	Two screening in STS	125	44.6	23.99	bpdcycle	0	0	1	qualified		35	70	1.45	22.5	1.66									4245	100000	Low risk	Low risk	Low risk	Low risk	no	no	normal
1303	Hangzhou Women’s Hospital	Second trimester screening	Two screening in STS	112	42.4	30.7	lmpcycle	0	0	1	qualified		32	56.6	1.43	224	9.91									80	68588	High risk	Low risk	Low risk	High risk	no	no	normal
1304	Hangzhou Women’s Hospital	Second trimester screening	Two screening in STS	115	64.7	40.61	lmpcycle	0	0	1	qualified		36	32	1.03	16.9	1.18									361	7861	intermediate risk	Low risk	Low risk	intermediate risk	no	no	T21
1305	Hangzhou Women’s Hospital	Combined screening	Two screening in STS	123	59.5	27.23	crlcycle	0	0	1	qualified	71	40	34.1	0.89	19.5	1.7							1.4		3307	100000	Low risk	Low risk	Low risk	Low risk	yes	no	normal
1306	Hangzhou Women’s Hospital	Combined screening	Two screening in STS	126	63.5	27.57	crlcycle	0	0	1	qualified	75	43	28.6	0.74	34.1	3.43							2.2		444	100000	intermediate risk	Low risk	Low risk	intermediate risk	yes	no	normal
1307	Hangzhou Women’s Hospital	Combined screening	Two screening in STS	127	58	24.6	crlcycle	0	0	1	qualified	70	38	74.9	1.79	13	1.23							1.4		52603	100000	Low risk	Low risk	Low risk	Low risk	yes	no	normal
1308	Hangzhou Women’s Hospital	Second trimester screening	Two screening in STS	112	52.2	29.02	bpdcycle	0	0	1	qualified		33	30.6	0.88	17.8	0.9									4170	42630	Low risk	Low risk	Low risk	Low risk	no	no	normal
1309	Hangzhou Women’s Hospital	Combined screening	Two screening in STS	121	45.9	29.14	crlcycle	0	0	1	qualified	67	38	43.1	0.97	27.1	1.81							1.7		5683	100000	Low risk	Low risk	Low risk	Low risk	yes	no	normal
1310	Hangzhou Women’s Hospital	Combined screening	Two screening in STS	119	55.3	30.29	lmpcycle	0	0	1	qualified		38	38	1.01	7.33	0.52									14121	100000	Low risk	Low risk	Low risk	Low risk	yes	no	normal
1311	Hangzhou Women’s Hospital	Combined screening	Two screening in STS	115	47.7	29.11	crlcycle	0	0	1	qualified	54	32.3	47	1.21	25.9	1.41							1.6		27919	100000	Low risk	Low risk	Low risk	Low risk	yes	no	normal
1312	Hangzhou Women’s Hospital	Second trimester screening	Two screening in STS	122	52	30.55	bpdcycle	0	0	1	qualified		38	58.9	1.42	18	1.36									4277	95170	Low risk	Low risk	Low risk	Low risk	no	no	normal
1313	Hangzhou Women’s Hospital	Combined screening	Two screening in STS	125	57.9	33.51	crlcycle	0	0	1	qualified	58	40	41.2	1.02	9.93	0.89							0.97		30933	100000	Low risk	Low risk	Low risk	Low risk	yes	no	normal
1314	Hangzhou Women’s Hospital	Combined screening	Two screening in STS	114	71.4	29.02	crlcycle	0	0	1	qualified	49	33	32.9	1.17	28.4	2.11							1		2956	100000	Low risk	Low risk	Low risk	Low risk	yes	no	normal
1315	Hangzhou Women’s Hospital	Combined screening	Two screening in STS	119	64	30.42	crlcycle	0	0	1	qualified	59	35	38.6	1.15	7.08	0.57							0.9		100000	100000	Low risk	Low risk	Low risk	Low risk	yes	no	normal
1316	Hangzhou Women’s Hospital	Combined screening	Two screening in STS	120	57.3	32.03	lmpcycle	0	0	1	qualified		35	42.1	1.13	4.77	0.36									20080	80525	Low risk	Low risk	Low risk	Low risk	yes	no	normal
1317	Hangzhou Women’s Hospital	Combined screening	Two screening in STS	129	68.1	31.31	crlcycle	0	1	1	qualified	67	42	30.2	0.88	6.08	0.72							2.4		2012	100000	Low risk	Low risk	Low risk	Low risk	yes	no	normal
1318	Hangzhou Women’s Hospital	Combined screening	Two screening in STS	120	50	33.31	bcycle	0	0	1	qualified	61	37	41.7	1.01	35.9	2.46							1.3		3095	100000	Low risk	Low risk	Low risk	Low risk	yes	no	normal
1319	Hangzhou Women’s Hospital	Combined screening	Two screening in STS	125	57.5	32.79	bcycle	0	0	1	qualified	72	40	40.8	1	5	0.44							1.1		8573	100000	Low risk	Low risk	Low risk	Low risk	yes	no	normal
1320	Hangzhou Women’s Hospital	Second trimester screening	Two screening in STS	124	88.5	24.77	lmpcycle	0	0	1	qualified		36	20	0.72	5.84	0.8									3971	29984	Low risk	Low risk	Low risk	Low risk	no	no	normal
1321	Hangzhou Women’s Hospital	Combined screening	Two screening in STS	122	46	29.57	crlcycle	0	0	1	qualified	65.3	39	32.2	0.71	33.9	2.34							1.4		916	100000	intermediate risk	Low risk	Low risk	intermediate risk	yes	no	normal
1322	Hangzhou Women’s Hospital	Second trimester screening	Two screening in STS	121	58.3	25.65	lmpcycle	0	0	1	qualified		35	29.4	0.78	7.09	0.57									7915	16408	Low risk	Low risk	Low risk	Low risk	no	no	normal
1323	Hangzhou Women’s Hospital	Second trimester screening	Two screening in STS	141	59.8	27.58	bpdcycle	0	0	1	qualified		43	60.7	1.17	13.8	1.74									2104	100000	Low risk	Low risk	Low risk	Low risk	no	no	normal
1324	Hangzhou Women’s Hospital	Combined screening	Two screening in STS	125	58.5	30.3	crlcycle	0	0	1	qualified	61.2	38	43.7	1.09	20.2	1.83							1.3		15644	100000	Low risk	Low risk	Low risk	Low risk	yes	no	normal
1325	Hangzhou Women’s Hospital	Second trimester screening	Two screening in STS	117	57.7	27.62	lmpcycle	0	0	1	qualified		37	34.7	0.98	5.9	0.4									19220	8076	Low risk	Low risk	Low risk	Low risk	no	no	normal
1326	Hangzhou Women’s Hospital	Combined screening	Two screening in STS	116	53.3	30.18	crlcycle	0	0	1	qualified	60	33	49	1.34	45.6	2.81							1.3		49892	100000	Low risk	Low risk	Low risk	Low risk	yes	no	normal
1327	Hangzhou Women’s Hospital	Combined screening	Two screening in STS	119	47.1	21.42	crlcycle	0	0	1	qualified	63	34	44.4	1.06	30.6	1.94							1.8		3936	100000	Low risk	Low risk	Low risk	Low risk	yes	no	normal
1328	Hangzhou Women’s Hospital	Combined screening	Two screening in STS	122	55.9	33.65	crlcycle	0	0	1	qualified	71	39	19.8	0.5	6.71	0.53							2.1		1340	100000	Low risk	Low risk	Low risk	Low risk	yes	no	normal
1329	Hangzhou Women’s Hospital	Second trimester screening	Two screening in STS	129	54.9	32.23	lmpcycle	0	0	1	qualified		42	46.9	1.04	13.9	1.31									1949	58088	Low risk	Low risk	Low risk	Low risk	no	no	normal
1330	Hangzhou Women’s Hospital	Combined screening	Two screening in STS	114	61	23.41	crlcycle	0	0	1	qualified	59	34	25.2	0.79	15.2	0.96							1.9		3912	100000	Low risk	Low risk	Low risk	Low risk	yes	no	normal
1331	Hangzhou Women’s Hospital	Combined screening	Two screening in STS	123	57.1	27.71	crlcycle	0	0	1	qualified	70	38	25.1	0.63	4.44	0.37							1.6		28711	100000	Low risk	Low risk	Low risk	Low risk	yes	no	normal
1332	Hangzhou Women’s Hospital	Second trimester screening	Two screening in STS	121	55	35.36	lmpcycle	0	0	1	qualified		36	63	1.61	13.7	1.04									4249	30950	Low risk	Low risk	Low risk	Low risk	no	no	normal
1333	Hangzhou Women’s Hospital	Combined screening	Two screening in STS	118	47.5	24.74	crlcycle	0	0	1	qualified	55	39	38.1	0.93	8.78	0.53							1.3		84693	100000	Low risk	Low risk	Low risk	Low risk	yes	no	normal
1334	Hangzhou Women’s Hospital	Second trimester screening	Two screening in STS	115	66.5	29.53	lmpcycle	0	0	1	qualified		34	26	0.85	26.7	1.92									133	43504	High risk	Low risk	Low risk	High risk	no	no	normal
1335	Hangzhou Women’s Hospital	Second trimester screening	Two screening in STS	118	60	31.45	lmpcycle	0	0	1	qualified		37	33.2	0.95	22.1	1.63									1077	69814	Low risk	Low risk	Low risk	Low risk	no	no	normal
1336	Hangzhou Women’s Hospital	Second trimester screening	Two screening in STS	113	58	20.14	lmpcycle	0	0	1	qualified		33	26.6	0.81	35.6	2.07									779	100000	intermediate risk	Low risk	Low risk	intermediate risk	no	no	normal
1337	Hangzhou Women’s Hospital	Second trimester screening	Two screening in STS	111	51	27.79	lmpcycle	0	0	1	qualified		30	34	0.98	12.2	0.58									12184	22226	Low risk	Low risk	Low risk	Low risk	no	no	normal
1338	Hangzhou Women’s Hospital	Second trimester screening	Two screening in STS	117	51	25.86	lmpcycle	0	0	1	qualified		39	32.4	0.84	6.93	0.43									13183	8537	Low risk	Low risk	Low risk	Low risk	no	no	normal
1339	Hangzhou Women’s Hospital	Second trimester screening	Two screening in STS	117	56	22.99	lmpcycle	0	0	1	qualified		35	27.9	0.77	8.86	0.59									7952	19319	Low risk	Low risk	Low risk	Low risk	no	no	normal
1340	Hangzhou Women’s Hospital	Combined screening	Two screening in STS	118	60	19.59	lmpcycle	0	0	1	qualified	34		37.5	1.08	11.9	0.88									7685	100000	Low risk	Low risk	Low risk	Low risk	yes	no	normal
1341	Hangzhou Women’s Hospital	Second trimester screening	Two screening in STS	116	47.5	26.51	lmpcycle	0	0	1	qualified		33	29.5	0.74	44.5	2.52									310	78895	intermediate risk	Low risk	Low risk	intermediate risk	no	yes	normal
1342	Hangzhou Women’s Hospital	Combined screening	Two screening in STS	124	51	28.26	crlcycle	0	0	1	qualified	70		84.9	1.95	6.38	0.5							1.5		100000	100000	Low risk	Low risk	Low risk	Low risk	yes	no	normal
1343	Hangzhou Women’s Hospital	Second trimester screening	Two screening in STS	122	52	22.7	lmpcycle	0	0	1	qualified		38	37.9	0.91	10.2	0.77									8351	46222	Low risk	Low risk	Low risk	Low risk	no	no	normal
1344	Hangzhou Women’s Hospital	Combined screening	Two screening in STS	117	47	29.06	crlcycle	0	0	1	qualified	62.6		43.2	1.06	28.4	1.66							1.1		20750	100000	Low risk	Low risk	Low risk	Low risk	yes	no	normal
1345	Hangzhou Women’s Hospital	Combined screening	Two screening in STS	122	49	27.55	crlcycle	0	0	1	qualified	65		22.4	0.52	17.1	1.23							2.1		553	100000	intermediate risk	Low risk	Low risk	intermediate risk	yes	no	normal
1346	Hangzhou Women’s Hospital	Combined screening	Two screening in STS	130	65	24.34	crlcycle	0	0	1	qualified	63		78.3	1.94	27	3.01							1.4		6089	100000	Low risk	Low risk	Low risk	Low risk	yes	no	normal
1347	Hangzhou Women’s Hospital	Second trimester screening	Two screening in STS	120	65	22.54	lmpcycle	0	0	1	qualified		36	21.1	0.62	6.9	0.59									4307	11812	Low risk	Low risk	Low risk	Low risk	no	no	normal
1348	Hangzhou Women’s Hospital	Combined screening	Two screening in STS	120	51.5	28.56	crlcycle	0	0	1	qualified	61		44.1	1.09	24.8	1.74							1.9		4092	100000	Low risk	Low risk	Low risk	Low risk	yes	no	normal
1349	Hangzhou Women’s Hospital	Second trimester screening	Two screening in STS	113	65.5	20.38	bpdcycle	0	0	1	qualified		30	19.8	0.66	5.79	0.37									8655	3985	Low risk	Low risk	Low risk	Low risk	no	no	normal
1350	Hangzhou Women’s Hospital	Second trimester screening	Two screening in STS	114	56.5	38.48	lmpcycle	0	0	1	qualified		36	45.8	1.35	13.6	0.8									2411	9419	Low risk	Low risk	Low risk	Low risk	no	no	normal
1351	Hangzhou Women’s Hospital	Second trimester screening	Two screening in STS	120	56	36.7	lmpcycle	0	0	1	qualified		40	21.8	0.57	24.5	1.83									84	9241	High risk	Low risk	Low risk	High risk	no	no	normal
1352	Hangzhou Women’s Hospital	Combined screening	Two screening in STS	118	53	28.35	crlcycle	0	0	1	qualified	63		28	0.73	14.9	0.99							1.8		7006	100000	Low risk	Low risk	Low risk	Low risk	yes	no	normal
1353	Hangzhou Women’s Hospital	Second trimester screening	Two screening in STS	115	48.5	25.17	lmpcycle	0	0	1	qualified		31	55.4	1.44	34	1.87									2955	100000	Low risk	Low risk	Low risk	Low risk	no	no	normal
1354	Hangzhou Women’s Hospital	Second trimester screening	Two screening in STS	108	74	33.41	bpdcycle	0	0	1	qualified		31	23.1	0.94	4.83	0.28									10851	1088	Low risk	Low risk	Low risk	Low risk	no	no	normal
1355	Hangzhou Women’s Hospital	Combined screening	Two screening in STS	124	54	26.22	crlcycle	0	0	1	qualified	64		50.7	1.21	8.83	0.73							2		21181	100000	Low risk	Low risk	Low risk	Low risk	yes	no	normal
1356	Hangzhou Women’s Hospital	Second trimester screening	Two screening in STS	121	62	31.42	lmpcycle	0	0	1	qualified		39	44.1	1.23	14.2	1.2									3797	70026	Low risk	Low risk	Low risk	Low risk	no	no	normal
1357	Hangzhou Women’s Hospital	Combined screening	Two screening in STS	120	55	23.57	lmpcycle	0	0	1	qualified	30		29.6	0.77	34.9	2.58									24	9453	High risk	Low risk	Low risk	High risk	yes	no	normal
1358	Hangzhou Women’s Hospital	Combined screening	Two screening in STS	110	73	33.52	crlcycle	0	0	1	qualified	57		29	1.12	22.5	1.43							1.2		29135	100000	Low risk	Low risk	Low risk	Low risk	yes	no	normal
1359	Hangzhou Women’s Hospital	Combined screening	Two screening in STS	120	54	30.96	crlcycle	0	0	1	qualified	51		62.1	1.6	8.99	0.65							1.6		56170	100000	Low risk	Low risk	Low risk	Low risk	yes	no	normal
1360	Hangzhou Women’s Hospital	Combined screening	Two screening in STS	122	62.5	25.26	crlcycle	0	0	1	qualified	51.2		41.9	1.16	9.49	0.84							1.3		68448	100000	Low risk	Low risk	Low risk	Low risk	yes	no	normal
1361	Hangzhou Women’s Hospital	Combined screening	Two screening in STS	126	59	32.05	crlcycle	0	0	1	qualified	58		27.9	0.69	12.3	1.15							1		25271	100000	Low risk	Low risk	Low risk	Low risk	yes	no	normal
1362	Hangzhou Women’s Hospital	Second trimester screening	Two screening in STS	118	51	24.48	lmpcycle	0	0	1	qualified		31.9	22.8	0.58	5.12	0.33									5761	1669	Low risk	Low risk	Low risk	Low risk	no	no	normal
1363	Hangzhou Women’s Hospital	Combined screening	Two screening in STS	116	58.5	32.75	crlcycle	0	0	1	qualified	61.7		30	0.87	11.4	0.76							0.74		15355	100000	Low risk	Low risk	Low risk	Low risk	yes	no	normal
1364	Hangzhou Women’s Hospital	Combined screening	Two screening in STS	113	47	25.38	crlcycle	0	0	1	qualified	50		48.1	1.27	32.8	1.62							3		80	41128	High risk	Low risk	Low risk	High risk	yes	no	normal
1365	Hangzhou Women’s Hospital	Combined screening	Two screening in STS	112	57	33.53	lmpcycle	0	0	1	qualified	46		78.4	2.41	36.9	2.02									1585	100000	Low risk	Low risk	Low risk	Low risk	yes	no	normal
1366	Hangzhou Women’s Hospital	Combined screening	Two screening in STS	118	81	31.94	crlcycle	0	0	1	qualified	57		22.6	0.83	5.94	0.59							0.9		41149	100000	Low risk	Low risk	Low risk	Low risk	yes	no	normal
1367	Hangzhou Women’s Hospital	Second trimester screening	Two screening in STS	132	60	42.52	lmpcycle	0	0	1	qualified		41	59	1.33	9.46	1.01									511	4635	intermediate risk	Low risk	Low risk	intermediate risk	no	no	normal
1368	Hangzhou Women’s Hospital	Combined screening	Two screening in STS	121	60	30.79	crlcycle	0	0	1	qualified	50.8		31.8	0.87	8.2	0.67							0.8		100000	100000	Low risk	Low risk	Low risk	Low risk	yes	no	normal
1369	Hangzhou Women’s Hospital	Combined screening	Two screening in STS	121	50.5	27.04	crlcycle	0	0	1	qualified	65		29.8	0.72	9.31	0.66							1.4		31775	100000	Low risk	Low risk	Low risk	Low risk	yes	no	normal
1370	Hangzhou Women’s Hospital	Combined screening	Two screening in STS	111	57.5	28.59	crlcycle	0	0	1	qualified	51.6		31.6	0.99	23.4	1.23							0.5		56739	100000	Low risk	Low risk	Low risk	Low risk	yes	no	normal
1371	Hangzhou Women’s Hospital	Combined screening	Two screening in STS	120	58	33.41	crlcycle	0	0	1	qualified	64		50.9	1.38	18	1.39							1.8		11141	100000	Low risk	Low risk	Low risk	Low risk	yes	no	normal
1372	Hangzhou Women’s Hospital	Combined screening	Two screening in STS	120	53.3	31.32	crlcycle	0	0	1	qualified	63		52.9	1.35	24	1.73							1.1		6284	100000	Low risk	Low risk	Low risk	Low risk	yes	no	normal
1373	Hangzhou Women’s Hospital	Second trimester screening	Two screening in STS	118	60	36.17	lmpcycle	0	0	1	qualified		38	45.7	1.31	9.36	0.69									5192	11849	Low risk	Low risk	Low risk	Low risk	no	no	normal
1374	Hangzhou Women’s Hospital	Second trimester screening	Two screening in STS	119	57	24.14	lmpcycle	0	0	1	qualified		35	26.7	0.72	21.3	1.56									1100	73531	Low risk	Low risk	Low risk	Low risk	no	no	normal
1375	Hangzhou Women’s Hospital	Combined screening	Two screening in STS	126	48	28.22	crlcycle	0	0	1	qualified	69		28.8	0.61	16.2	1.29							1.1		9498	100000	Low risk	Low risk	Low risk	Low risk	yes	no	normal
1376	Hangzhou Women’s Hospital	Combined screening	Two screening in STS	126	71	27.47	crlcycle	0	0	1	qualified	61		27.7	0.79	4.54	0.51							1.8		17809	100000	Low risk	Low risk	Low risk	Low risk	yes	no	normal
1377	Hangzhou Women’s Hospital	Combined screening	Two screening in STS	109	59	35.11	crlcycle	0	0	1	qualified	54		40.3	1.34	21.1	1.04									15607	100000	Low risk	Low risk	Low risk	Low risk	yes	no	normal
1378	Hangzhou Women’s Hospital	Combined screening	Two screening in STS	116	51	26.69	crlcycle	0	0	1	qualified	55		32.4	0.86	25.4	1.51							1.2		14549	100000	Low risk	Low risk	Low risk	Low risk	yes	no	normal
1379	Hangzhou Women’s Hospital	Combined screening	Two screening in STS	118	58.6	27.79	crlcycle	0	0	1	qualified	59		34.5	0.97	11.8	0.85							1.4		28579	100000	Low risk	Low risk	Low risk	Low risk	yes	no	normal
1380	Hangzhou Women’s Hospital	Combined screening	Two screening in STS	113	56	30.49	crlcycle	0	0	1	qualified	60		27.8	0.83	8.72	0.49							1.8		15969	100000	Low risk	Low risk	Low risk	Low risk	yes	no	normal
1381	Hangzhou Women’s Hospital	Combined screening	Two screening in STS	117	52	24.57	crlcycle	0	0	1	qualified	69		58.4	1.54	19	1.19							1.2		77335	100000	Low risk	Low risk	Low risk	Low risk	yes	no	normal
1382	Hangzhou Women’s Hospital	Combined screening	Two screening in STS	115	57	32.23	crlcycle	0	0	1	qualified	54.5		28.9	0.84	16.3	1.02							1		15067	100000	Low risk	Low risk	Low risk	Low risk	yes	no	normal
1383	Hangzhou Women’s Hospital	Second trimester screening	Two screening in STS	119	71.5	26.72	lmpcycle	0	0	1	qualified		39	39.3	1.28	7.07	0.64									21023	38334	Low risk	Low risk	Low risk	Low risk	no	no	normal
1384	Hangzhou Women’s Hospital	Second trimester screening	Two screening in STS	119	71	39.17	lmpcycle	0	0	1	qualified		39	40.3	1.3	12.7	1.15									933	13486	intermediate risk	Low risk	Low risk	intermediate risk	no	no	normal
1385	Hangzhou Women’s Hospital	Combined screening	Two screening in STS	118	49	20.62	crlcycle	0	0	1	qualified	52.4		45.9	1.14	42.5	2.66							0.7		34966	100000	Low risk	Low risk	Low risk	Low risk	yes	no	normal
1386	Hangzhou Women’s Hospital	Second trimester screening	Two screening in STS	123	64	32.37	lmpcycle	0	0	1	qualified		37	18.5	0.51	6.05	0.56									1173	2809	Low risk	Low risk	Low risk	Low risk	no	no	normal
1387	Hangzhou Women’s Hospital	Second trimester screening	Two screening in STS	112	62	26.72	lmpcycle	0	0	1	qualified		35	51.9	1.7	51.9	3.07									813	100000	intermediate risk	Low risk	Low risk	intermediate risk	no	no	normal
1388	Hangzhou Women’s Hospital	Second trimester screening	Two screening in STS	128	53.5	27.88	lmpcycle	0	0	1	qualified		40	35.7	0.79	11.8	1.06									2567	49265	Low risk	Low risk	Low risk	Low risk	no	no	normal
1389	Hangzhou Women’s Hospital	Combined screening	Two screening in STS	118	60	34.86	crlcycle	0	0	1	qualified	58		26.3	0.75	10.9	0.8							1.2		15754	100000	Low risk	Low risk	Low risk	Low risk	yes	no	normal
1390	Hangzhou Women’s Hospital	Second trimester screening	Two screening in STS	114	45	28.41	lmpcycle	0	0	1	qualified		31	72.9	1.84	25.8	1.29									9478	100000	Low risk	Low risk	Low risk	Low risk	no	no	normal
1391	Hangzhou Women’s Hospital	Second trimester screening	Two screening in STS	117	63.5	31.93	lmpcycle	0	0	1	qualified		34	21.5	0.65	16.9	1.26									712	25643	intermediate risk	Low risk	Low risk	intermediate risk	no	no	normal
1392	Hangzhou Women’s Hospital	Combined screening	Two screening in STS	122	50.5	23.46	crlcycle	0	0	1	qualified	55		46.6	1.1	9.05	0.67							1.5		79368	100000	Low risk	Low risk	Low risk	Low risk	yes	no	normal
1393	Hangzhou Women’s Hospital	Second trimester screening	Two screening in STS	117	56	42.2	lmpcycle	0	0	1	qualified		35	50.3	1.4	12.9	0.86									851	3988	intermediate risk	Low risk	Low risk	intermediate risk	no	no	normal
1394	Hangzhou Women’s Hospital	Combined screening	Two screening in STS	117	59	28.22	crlcycle	0	0	1	qualified	45.7		42.9	1.24	60.3	4.22							0.8		25970	100000	Low risk	Low risk	Low risk	Low risk	yes	no	normal
1395	Hangzhou Women’s Hospital	Second trimester screening	Two screening in STS	127	50	23.32	lmpcycle	0	0	1	qualified		40	34.6	0.74	18.5	1.55									1217	79235	Low risk	Low risk	Low risk	Low risk	no	no	normal
1396	Hangzhou Women’s Hospital	Combined screening	Two screening in STS	127	53.2	26.23	crlcycle	0	0	1	qualified	55		86.1	1.94	7.59	0.66							1.5		100000	100000	Low risk	Low risk	Low risk	Low risk	yes	no	normal
1397	Hangzhou Women’s Hospital	Second trimester screening	Two screening in STS	121	49	38.83	lmpcycle	0	0	1	qualified		37	25.2	0.59	5.02	0.35									732	269	intermediate risk	High risk	Low risk	High risk	no	no	normal
1398	Hangzhou Women’s Hospital	Combined screening	Two screening in STS	121	51	30.37	crlcycle	0	0	1	qualified	72.3		36.8	0.89	10.5	0.75							1.1		28525	100000	Low risk	Low risk	Low risk	Low risk	yes	no	normal
1399	Hangzhou Women’s Hospital	Combined screening	Two screening in STS	113	58.5	31.26	crlcycle	0	0	1	qualified	51		39.9	1.23	13.4	0.78							1.4		37438	100000	Low risk	Low risk	Low risk	Low risk	yes	no	normal
1400	Hangzhou Women’s Hospital	Combined screening	Two screening in STS	117	59	28.43	crlcycle	0	0	1	qualified	59		26.9	0.77	13.7	0.96							1.4		29443	100000	Low risk	Low risk	Low risk	Low risk	yes	no	normal
1401	Hangzhou Women’s Hospital	Combined screening	Two screening in STS	114	63	29.49	crlcycle	0	0	1	qualified	61		26.4	0.84	6.83	0.44							2.1		5371	2764	Low risk	Low risk	Low risk	Low risk	yes	no	normal
1402	Hangzhou Women’s Hospital	Combined screening	Two screening in STS	125	61	26.4	crlcycle	0	0	1	qualified	65		29.5	0.76	8.04	0.75							1.8		10580	100000	Low risk	Low risk	Low risk	Low risk	yes	no	normal
1403	Hangzhou Women’s Hospital	Combined screening	Two screening in STS	121	62.4	24.55	crlcycle	0	0	1	qualified	58		42.2	1.19	11.3	0.96							1		100000	100000	Low risk	Low risk	Low risk	Low risk	yes	no	normal
1404	Hangzhou Women’s Hospital	Combined screening	Two screening in STS	109	49.9	25.69	crlcycle	0	0	1	qualified	62		37.2	1.1	26.3	1.13									5037	100000	Low risk	Low risk	Low risk	Low risk	yes	no	normal
1405	Hangzhou Women’s Hospital	Combined screening	Two screening in STS	118	54.5	27.19	crlcycle	0	0	1	qualified	65		54.8	1.47	29.6	2.01							1.8		10218	100000	Low risk	Low risk	Low risk	Low risk	yes	no	normal
1406	Hangzhou Women’s Hospital	Combined screening	Two screening in STS	114	50	32.8	crlcycle	0	0	1	qualified	58.3		38.5	1.04	10.1	0.54							1		48806	100000	Low risk	Low risk	Low risk	Low risk	yes	no	normal
1407	Hangzhou Women’s Hospital	Combined screening	Two screening in STS	124	48	29.19	crlcycle	0	0	1	qualified	52		67.4	1.49	16.7	1.26							1.4		47597	100000	Low risk	Low risk	Low risk	Low risk	yes	no	normal
1408	Hangzhou Women’s Hospital	Combined screening	Two screening in STS	125	48	34.72	crlcycle	0	0	1	qualified	59.6		62.9	1.36	25.7	2							1.2		7271	100000	Low risk	Low risk	Low risk	Low risk	yes	no	normal
1409	Hangzhou Women’s Hospital	Combined screening	Two screening in STS	112	59	26.02	crlcycle	0	0	1	qualified	65.9		16.1	0.5	18.5	1.04							1		9359	100000	Low risk	Low risk	Low risk	Low risk	yes	no	normal
1410	Hangzhou Women’s Hospital	Second trimester screening	Two screening in STS	114	55	31.84	lmpcycle	0	0	1	qualified		36	50.5	1.46	28	1.62									2422	92261	Low risk	Low risk	Low risk	Low risk	no	no	normal
1411	Hangzhou Women’s Hospital	Second trimester screening	Two screening in STS	122	70	26.42	bpdcycle	0	0	1	qualified		38	27.5	0.83	9.93	0.98									3770	52916	Low risk	Low risk	Low risk	Low risk	no	no	normal
1412	Hangzhou Women’s Hospital	Combined screening	Two screening in STS	119	64	30.21	crlcycle	0	0	1	qualified	64	36	59.4	1.77	73.6	6							1.5		706	100000	intermediate risk	Low risk	Low risk	intermediate risk	yes	no	normal
1413	Hangzhou Women’s Hospital	Combined screening	Two screening in STS	127	58	31.5	crlcycle	0	0	1	qualified	61	40	36.6	0.87	9.85	0.93							1.4		22103	100000	Low risk	Low risk	Low risk	Low risk	yes	no	normal
1414	Hangzhou Women’s Hospital	Combined screening	Two screening in STS	111	62.6	30.77	crlcycle	0	0	1	qualified	45	34	25.7	0.86	5.01	0.28							1.1		66806	100000	Low risk	Low risk	Low risk	Low risk	yes	no	normal
1415	Hangzhou Women’s Hospital	Combined screening	Two screening in STS	117	66	30.2	crlcycle	0	0	1	qualified	56	39	28.8	0.91	1.29	0.1							1.3		84247	71052	Low risk	Low risk	Low risk	Low risk	yes	no	normal
1416	Hangzhou Women’s Hospital	Combined screening	Two screening in STS	123	58	28.91	lmpcycle	0	0	1	qualified	49	38	42.9	1.1	6.01	0.51									31550	100000	Low risk	Low risk	Low risk	Low risk	yes	no	normal
1417	Hangzhou Women’s Hospital	Combined screening	Two screening in STS	114	64	32.21	crlcycle	0	0	1	qualified	35	32	41.1	1.33	8.52	0.56									17956	100000	Low risk	Low risk	Low risk	Low risk	yes	no	normal
1418	Hangzhou Women’s Hospital	Combined screening	Two screening in STS	120	63.7	27.42	crlcycle	0	0	1	qualified	54	36	73.9	2.15	24	2.02							1.2		23033	100000	Low risk	Low risk	Low risk	Low risk	yes	no	normal
1419	Hangzhou Women’s Hospital	Second trimester screening	Two screening in STS	107	70	38	lmpcycle	0	0	1	qualified		31	67.1	2.65	9.18	0.48									20897	2198	Low risk	Low risk	High risk	High risk	no	no	normal
1420	Hangzhou Women’s Hospital	Second trimester screening	Two screening in STS	118	59	29.66	lmpcycle	0	0	1	qualified		35	69.9	1.99	14.7	1.07									14677	74193	Low risk	Low risk	Low risk	Low risk	no	no	normal
1421	Hangzhou Women’s Hospital	Second trimester screening	Two screening in STS	125	59	19.3	lmpcycle	0	0	1	qualified		35	34.9	0.87	13.5	1.23									3217	93138	Low risk	Low risk	Low risk	Low risk	no	no	normal
1422	Hangzhou Women’s Hospital	Combined screening	Two screening in STS	119	62.5	35.26	lmpcycle	0	0	1	qualified	38	39	51.7	1.51	8.31	0.66									56096	100000	Low risk	Low risk	Low risk	Low risk	yes	no	normal
1423	Hangzhou Women’s Hospital	Combined screening	Two screening in STS	120	58	27.78	crlcycle	0	0	1	qualified	60.1	37	23.9	0.64	7.85	0.6							1.4		25142	100000	Low risk	Low risk	Low risk	Low risk	yes	no	normal
1424	Hangzhou Women’s Hospital	Combined screening	Two screening in STS	126	47.5	28.7	crlcycle	0	0	1	qualified	77	36	59	1.25	22.2	1.75							1.4		19791	100000	Low risk	Low risk	Low risk	Low risk	yes	no	normal
1425	Hangzhou Women’s Hospital	Combined screening	Two screening in STS	109	44	25.32	crlcycle	0	0	1	qualified	43	31	52.2	1.42	9.51	0.37							0.9		100000	100000	Low risk	Low risk	Low risk	Low risk	yes	no	normal
1426	Hangzhou Women’s Hospital	Combined screening	Two screening in STS	116	60	27.31	crlcycle	0	0	1	qualified	32	35	43.4	1.29	20.7	1.41									5790	100000	Low risk	Low risk	Low risk	Low risk	yes	no	normal
1427	Hangzhou Women’s Hospital	Combined screening	Two screening in STS	121	50	28.86	crlcycle	0	0	1	qualified	58		37.8	0.9	18.1	1.28							1.4		10376	100000	Low risk	Low risk	Low risk	Low risk	yes	no	normal
1428	Hangzhou Women’s Hospital	Second trimester screening	Two screening in STS	123	62	37.27	lmpcycle	0	0	1	qualified		37.4	41.4	1.12	8.48	0.76									2354	10152	Low risk	Low risk	Low risk	Low risk	no	no	normal
1429	Hangzhou Women’s Hospital	Combined screening	Two screening in STS	122	71	34.93	crlcycle	0	0	1	qualified	69	35	47.5	1.46	14.6	1.46							1.6		8431	100000	Low risk	Low risk	Low risk	Low risk	yes	no	normal
1430	Hangzhou Women’s Hospital	Second trimester screening	Two screening in STS	111	56.7	30.98	assistantwaycycle	0	0	1	qualified		34	55.2	1.72	6.99	0.32									92607	5408	Low risk	Low risk	Low risk	Low risk	no	no	normal
1431	Hangzhou Women’s Hospital	Second trimester screening	Two screening in STS	128	49.6	33.59	lmpcycle	0	0	1	qualified	56	38	69.6	1.46	5.03	0.42									21851	6042	Low risk	Low risk	Low risk	Low risk	no	no	normal
1432	Hangzhou Women’s Hospital	Combined screening	Two screening in STS	114	47.8	28.11	crlcycle	0	0	1	qualified	57		65.5	1.72	21.7	1.13							1.1		100000	100000	Low risk	Low risk	Low risk	Low risk	yes	no	normal
1433	Hangzhou Women’s Hospital	Second trimester screening	Two screening in STS	114	57.4	34.46	lmpcycle	0	0	1	qualified	50		39.9	1.19	15.8	0.95									3420	29307	Low risk	Low risk	Low risk	Low risk	no	no	normal
1434	Hangzhou Women’s Hospital	Second trimester screening	Two screening in STS	110	54	39.22	bpdcycle	0	0	1	qualified		32	38.8	1.19	19.9	0.95									1115	9628	Low risk	Low risk	Low risk	Low risk	no	no	normal
1435	Hangzhou Women’s Hospital	Second trimester screening	Two screening in STS	117	50	38.2	lmpcycle	0	0	1	qualified	55	33	35.6	0.91	16.7	1.02									693	10297	intermediate risk	Low risk	Low risk	intermediate risk	no	no	normal
1436	Hangzhou Women’s Hospital	Combined screening	Two screening in STS	125	60.7	29.61	crlcycle	0	0	1	qualified	69	37	87.2	2.24	8.9	0.83							1.6		96409	100000	Low risk	Low risk	Low risk	Low risk	yes	no	normal
1437	Hangzhou Women’s Hospital	Combined screening	Two screening in STS	125	62	35.46	crlcycle	0	0	1	qualified	69	40	49.2	1.28	18.2	1.74							1.6		3978	100000	Low risk	Low risk	Low risk	Low risk	yes	no	normal
1438	Hangzhou Women’s Hospital	Second trimester screening	Two screening in STS	117	54	33.55	lmpcycle	0	0	1	qualified	66	35	56.1	1.52	29.9	1.94									1215	75405	Low risk	Low risk	Low risk	Low risk	no	no	normal
1439	Hangzhou Women’s Hospital	Combined screening	Two screening in STS	120	60.5	27.78	crlcycle	0	0	1	qualified	55	35	43.8	1.22	7.11	0.57									23611	100000	Low risk	Low risk	Low risk	Low risk	yes	no	normal
1440	Hangzhou Women’s Hospital	Combined screening	Two screening in STS	113	57.7	26.42	crlcycle	0	0	1	qualified	54	36	59	1.8	12.4	0.71							1		100000	100000	Low risk	Low risk	Low risk	Low risk	yes	no	normal
1441	Hangzhou Women’s Hospital	Combined screening	Two screening in STS	119	50	31.75	crlcycle	0	0	1	qualified	55	37	58.4	1.45	26.4	1.74							1.6		9222	100000	Low risk	Low risk	Low risk	Low risk	yes	no	normal
1442	Hangzhou Women’s Hospital	Combined screening	Two screening in STS	118	68.6	29.1	crlcycle	0	0	1	qualified	62	37	24.5	0.78	10.3	0.86							1.4		15919	100000	Low risk	Low risk	Low risk	Low risk	yes	no	normal
1443	Hangzhou Women’s Hospital	Second trimester screening	Two screening in STS	117	65.6	35.3	lmpcycle	0	0	1	qualified		36	38.5	1.21	113	8.74									28	29094	High risk	Low risk	Low risk	High risk	no	no	normal
1444	Hangzhou Women’s Hospital	Combined screening	Two screening in STS	112	62.2	28.19	crlcycle	0	0	1	qualified	51	37	32.8	1.08	11.8	0.7							1.1		54834	100000	Low risk	Low risk	Low risk	Low risk	yes	no	normal
1445	Hangzhou Women’s Hospital	Second trimester screening	Two screening in STS	125	62	35.56	bpdcycle	0	0	1	qualified		39	44.1	1.15	13	1.24									1439	32412	Low risk	Low risk	Low risk	Low risk	no	no	normal
1446	Hangzhou Women’s Hospital	Second trimester screening	Two screening in STS	123	55.5	35.52	lmpcycle	0	0	1	qualified		40	64.4	1.6	5	0.41									18810	3578	Low risk	Low risk	Low risk	Low risk	no	no	normal
1447	Hangzhou Women’s Hospital	Combined screening	Two screening in STS	119	47.1	31.84	crlcycle	0	0	1	qualified	68	38	40.2	0.96	17.8	1.12							1		15990	100000	Low risk	Low risk	Low risk	Low risk	yes	no	normal
1448	Hangzhou Women’s Hospital	Combined screening	Two screening in STS	114	47	30.81	crlcycle	0	0	1	qualified	51	33	42.9	1.11	8.56	0.44							0.9		100000	100000	Low risk	Low risk	Low risk	Low risk	yes	no	normal
1449	Hangzhou Women’s Hospital	Second trimester screening	Two screening in STS	121	68.5	36.29	lmpcycle	0	0	1	qualified		36	56.6	1.72	10.1	0.94									4798	21318	Low risk	Low risk	Low risk	Low risk	no	no	normal
1450	Hangzhou Women’s Hospital	Combined screening	Two screening in STS	115	57.5	27.66	crlcycle	0	0	1	qualified	48	33	35.5	1.04	16.3	1.02							1.1		100000	100000	Low risk	Low risk	Low risk	Low risk	yes	no	normal
1451	Hangzhou Women’s Hospital	Combined screening	Two screening in STS	116	57.5	34.93	crlcycle	0	0	1	qualified	56	34	26.9	0.77	57.8	3.8							1.1		577	100000	intermediate risk	Low risk	Low risk	intermediate risk	yes	no	normal
1452	Hangzhou Women’s Hospital	Combined screening	Two screening in STS	105	44.7	33.94	crlcycle	0	0	1	qualified	45	31	41.9	1.23	27.5	0.91							1.5		13713	100000	Low risk	Low risk	Low risk	Low risk	yes	no	normal
1453	Hangzhou Women’s Hospital	Combined screening	Two screening in STS	114	72.2	25.35	crlcycle	0	0	1	qualified	53	34	27.1	0.97	7.07	0.53							1.1		98931	100000	Low risk	Low risk	Low risk	Low risk	yes	no	normal
1454	Hangzhou Women’s Hospital	Combined screening	Two screening in STS	116	70	25.92	crlcycle	0	0	1	qualified	59	33	22.4	0.75	24.4	1.93							1.7		3946	100000	Low risk	Low risk	Low risk	Low risk	yes	no	normal
1455	Hangzhou Women’s Hospital	Combined screening	Two screening in STS	121	61	28.53	crlcycle	0	0	1	qualified	64	41	37.4	1.03	28.3	2.37							1.6		2945	100000	Low risk	Low risk	Low risk	Low risk	yes	no	normal
1456	Hangzhou Women’s Hospital	Second trimester screening	Two screening in STS	123	62	39.68	bpdcycle	0	0	1	qualified		38	33.6	0.91	7.27	0.65									987	3087	intermediate risk	Low risk	Low risk	intermediate risk	no	no	normal
1457	Hangzhou Women’s Hospital	Combined screening	Two screening in STS	120	59.5	26.41	crlcycle	0	0	1	qualified	51	36	31.4	0.86	21.3	1.68							1.4		4715	100000	Low risk	Low risk	Low risk	Low risk	yes	no	normal
1458	Hangzhou Women’s Hospital	Combined screening	Two screening in STS	126	59.3	31.37	crlcycle	0	0	1	qualified	48	37	46.2	1.14	5.44	0.51							1		82243	100000	Low risk	Low risk	Low risk	Low risk	yes	no	normal
1459	Hangzhou Women’s Hospital	Combined screening	Two screening in STS	120	51.2	23.98	crlcycle	0	0	1	qualified	58	40	34.1	0.84	9.73	0.68									7781	100000	Low risk	Low risk	Low risk	Low risk	yes	no	normal
1460	Hangzhou Women’s Hospital	Combined screening	Two screening in STS	116	52	26.57	assistantwaycycle	0	0	1	qualified	55	36	31.4	0.84	15	0.81									12183	100000	Low risk	Low risk	Low risk	Low risk	yes	no	normal
1461	Hangzhou Women’s Hospital	Combined screening	Two screening in STS	125	57	30.38	crlcycle	0	0	1	qualified	59	37	27.7	0.67	9.69	0.86							1.1		13199	100000	Low risk	Low risk	Low risk	Low risk	yes	no	normal
1462	Hangzhou Women’s Hospital	Combined screening	Two screening in STS	126	55	31.08	crlcycle	0	0	1	qualified	56	40	33.3	0.78	20	1.77							1		38346	100000	Low risk	Low risk	Low risk	Low risk	yes	no	normal
1463	Hangzhou Women’s Hospital	Combined screening	Two screening in STS	117	56.5	34.54	crlcycle	0	0	1	qualified	53	36	36.4	1.02	41.7	2.81							1.1		552	100000	intermediate risk	Low risk	Low risk	intermediate risk	yes	no	normal
1464	Hangzhou Women’s Hospital	Combined screening	Two screening in STS	121	58.8	21.43	crlcycle	0	0	1	qualified	46	40	61.7	1.66	6.48	0.52							1		100000	100000	Low risk	Low risk	Low risk	Low risk	yes	no	normal
1465	Hangzhou Women’s Hospital	Combined screening	Two screening in STS	117	66.9	21.2	crlcycle	0	0	1	qualified	61	37	44.8	1.43	18.7	1.47							2.5		1299	100000	Low risk	Low risk	Low risk	Low risk	yes	no	normal
1466	Hangzhou Women’s Hospital	Combined screening	Two screening in STS	112	49	29.46	crlcycle	0	0	1	qualified	45	35	58.8	1.63	20.6	1							1.1		100000	100000	Low risk	Low risk	Low risk	Low risk	yes	no	normal
1467	Hangzhou Women’s Hospital	Combined screening	Two screening in STS	115	67	31.63	crlcycle	0	0	1	qualified	45	33	34.2	1.13	27.2	1.97							1		17075	100000	Low risk	Low risk	Low risk	Low risk	yes	no	normal
1468	Hangzhou Women’s Hospital	Combined screening	Two screening in STS	130	57	28.15	crlcycle	0	0	1	qualified	66	42	32.6	0.73	12.3	1.21							1.3		11525	100000	Low risk	Low risk	Low risk	Low risk	yes	no	normal
1469	Hangzhou Women’s Hospital	Combined screening	Two screening in STS	115	62	27.8	crlcycle	0	0	1	qualified	45	33	38.9	1.21	24.2	1.63							1.1		100000	100000	Low risk	Low risk	Low risk	Low risk	yes	no	normal
1470	Hangzhou Women’s Hospital	Combined screening	Two screening in STS	116	58.5	22.74	crlcycle	0	0	1	qualified	47	37	34.8	1.02	9.96	0.66							1.6		36585	100000	Low risk	Low risk	Low risk	Low risk	yes	no	normal
1471	Hangzhou Women’s Hospital	Combined screening	Two screening in STS	113	48.5	31.17	lmpcycle	0	0	1	qualified	66	34	60	1.62	17.9	0.9									37778	100000	Low risk	Low risk	Low risk	Low risk	yes	no	normal
1472	Hangzhou Women’s Hospital	Combined screening	Two screening in STS	112	58	33.36	crlcycle	0	0	1	qualified	60	37	34	1.06	39	2.17							1.6		15267	100000	Low risk	Low risk	Low risk	Low risk	yes	no	normal
1473	Hangzhou Women’s Hospital	Combined screening	Two screening in STS	114	46.2	27.54	crlcycle	0	0	1	qualified	55	33	32.6	0.84	15.8	0.8							1.5		31006	100000	Low risk	Low risk	Low risk	Low risk	yes	no	normal
1474	Hangzhou Women’s Hospital	Second trimester screening	Two screening in STS	140	52.3	16.56	bpdcycle	0	0	1	qualified		46	61.1	1.08	17	1.86									1974	100000	Low risk	Low risk	Low risk	Low risk	no	no	normal
1475	Hangzhou Women’s Hospital	Combined screening	Two screening in STS	127	96.9	28.02	crlcycle	0	0	1	qualified	70	40	29.5	1.1	8.46	1.38							1.3		46267	100000	Low risk	Low risk	Low risk	Low risk	yes	no	normal
1476	Hangzhou Women’s Hospital	Second trimester screening	Two screening in STS	114	59.5	36.66	lmpcycle	0	0	1	qualified		33	31.3	0.96	13.9	0.86									1548	12273	Low risk	Low risk	Low risk	Low risk	no	no	normal
1477	Hangzhou Women’s Hospital	Combined screening	Two screening in STS	134	52.6	26.57	crlcycle	0	0	1	qualified	69	39	50.7	1	5.39	0.53							1.6		67361	100000	Low risk	Low risk	Low risk	Low risk	yes	no	normal
1478	Hangzhou Women’s Hospital	Combined screening	Two screening in STS	117	52	33.4	crlcycle	0	0	1	qualified	55	36	65.7	1.73	40.1	2.53							1.4		23510	100000	Low risk	Low risk	Low risk	Low risk	yes	no	normal
1479	Hangzhou Women’s Hospital	Combined screening	Two screening in STS	118	62.5	33.39	crlcycle	0	0	1	qualified	55	40	44.5	1.32	9.59	0.73							1.7		17121	100000	Low risk	Low risk	Low risk	Low risk	yes	no	normal
1480	Hangzhou Women’s Hospital	Combined screening	Two screening in STS	119	50.9	32.14	lmpcycle	0	0	1	qualified	38	37	28.3	0.71	6.94	0.46							1.6		7369	100000	Low risk	Low risk	Low risk	Low risk	yes	no	normal
1481	Hangzhou Women’s Hospital	Combined screening	Two screening in STS	122	85	29.99	lmpcycle	0	0	1	qualified	47	39	29.6	1.06	11.4	1.4									5841	100000	Low risk	Low risk	Low risk	Low risk	yes	no	normal
1482	Hangzhou Women’s Hospital	Combined screening	Two screening in STS	120	62	22.02	crlcycle	0	0	1	qualified	56	35	30	0.85	10.3	0.84							1.4		37802	100000	Low risk	Low risk	Low risk	Low risk	yes	no	normal
1483	Hangzhou Women’s Hospital	Combined screening	Two screening in STS	114	62	24.63	crlcycle	0	0	1	qualified	55	37	36	1.14	25.4	1.64							1.5		12279	100000	Low risk	Low risk	Low risk	Low risk	yes	no	normal
1484	Hangzhou Women’s Hospital	Combined screening	Two screening in STS	108	48	34.35	assistantwaycycle	0	0	1	qualified	45	34.5	25.9	0.76	33.8	1.2							1.2		24288	100000	Low risk	Low risk	Low risk	Low risk	yes	no	normal
1485	Hangzhou Women’s Hospital	Combined screening	Two screening in STS	119	55	27.13	crlcycle	0	0	1	qualified	56	38	45.8	1.21	18.7	1.33							1.2		100000	100000	Low risk	Low risk	Low risk	Low risk	yes	no	normal
1486	Hangzhou Women’s Hospital	Combined screening	Two screening in STS	124	55	26.97	crlcycle	0	0	1	qualified	56	37	40.1	0.97	17.1	1.43							1.2		36270	100000	Low risk	Low risk	Low risk	Low risk	yes	no	normal
1487	Hangzhou Women’s Hospital	Combined screening	Two screening in STS	116	49.6	24.84	crlcycle	0	0	1	qualified	53	36	39.9	1.04	11.7	0.68							1.3		84727	100000	Low risk	Low risk	Low risk	Low risk	yes	no	normal
1488	Hangzhou Women’s Hospital	Second trimester screening	Two screening in STS	108	58.9	33.64	bpdcycle	0	0	1	qualified		31	27.8	0.94	10.7	0.5									6219	6681	Low risk	Low risk	Low risk	Low risk	no	no	normal
1489	Hangzhou Women’s Hospital	Combined screening	Two screening in STS	111	63	29.05	crlcycle	0	0	1	qualified	53	35	37.2	1.26	28.1	1.61							1.4		18372	100000	Low risk	Low risk	Low risk	Low risk	yes	no	normal
1490	Hangzhou Women’s Hospital	Combined screening	Two screening in STS	122	55	30.74	crlcycle	0	0	1	qualified	67.8	37	30.8	0.77	17.8	1.4							1		9071	100000	Low risk	Low risk	Low risk	Low risk	yes	no	normal
1491	Hangzhou Women’s Hospital	Combined screening	Two screening in STS	111	64	28.74	crlcycle	0	0	1	qualified	53	36	31.8	1.09	27.9	1.62							1.8		10339	100000	Low risk	Low risk	Low risk	Low risk	yes	no	normal
1492	Hangzhou Women’s Hospital	Combined screening	Two screening in STS	117	54	26.2	crlcycle	0	0	1	qualified	78.2	37	36.4	0.98	15.5	1							1.3		34626	100000	Low risk	Low risk	Low risk	Low risk	yes	no	normal
1493	Hangzhou Women’s Hospital	Second trimester screening	Two screening in STS	118	57	36.43	lmpcycle	0	0	1	qualified		37	36.9	1.02	16.5	1.16									1053	21863	Low risk	Low risk	Low risk	Low risk	no	no	normal
1494	Hangzhou Women’s Hospital	Combined screening	Two screening in STS	118	62	32.66	crlcycle	0	0	1	qualified	55	39	33.9	1	16.3	1.24							1.1		19135	100000	Low risk	Low risk	Low risk	Low risk	yes	no	normal
1495	Hangzhou Women’s Hospital	Second trimester screening	Two screening in STS	115	57	38.64	lmpcycle	0	0	1	qualified		38	44.6	1.3	7.34	0.45									5002	2286	Low risk	Low risk	Low risk	Low risk	no	no	normal
1496	Hangzhou Women’s Hospital	Combined screening	Two screening in STS	110	63.2	31.15	crlcycle	0	0	1	qualified	54	33	28.2	0.97	9.52	0.52							1.3		49259	100000	Low risk	Low risk	Low risk	Low risk	yes	no	normal
1497	Hangzhou Women’s Hospital	Combined screening	Two screening in STS	119	60	29.59	crlcycle	0	0	1	qualified	72	39	24.5	0.69	19.9	1.52							2.3		825	100000	intermediate risk	Low risk	Low risk	intermediate risk	yes	no	normal
1498	Hangzhou Women’s Hospital	Combined screening	Two screening in STS	117	70	25.45	crlcycle	0	0	1	qualified	63.4	39	49.8	1.65	12.8	1.05							1.6		86075	100000	Low risk	Low risk	Low risk	Low risk	yes	no	normal
1499	Hangzhou Women’s Hospital	Second trimester screening	Two screening in STS	116	50.3	28.88	lmpcycle	0	0	1	qualified		37	44.3	1.16	17.6	1.03									6182	74216	Low risk	Low risk	Low risk	Low risk	no	no	normal
1500	Hangzhou Women’s Hospital	Combined screening	Two screening in STS	115	50.1	27.33	crlcycle	0	0	1	qualified	57	36	46.3	1.23	36	2.03							1.2		9272	100000	Low risk	Low risk	Low risk	Low risk	yes	no	normal
1501	Hangzhou Women’s Hospital	Combined screening	Two screening in STS	112	46.7	24.96	crlcycle	0	0	1	qualified	56	32	52.5	1.41	54.9	2.58							1.7		5203	100000	Low risk	Low risk	Low risk	Low risk	yes	no	normal
1502	Hangzhou Women’s Hospital	Second trimester screening	Two screening in STS	114	57.8	26.63	lmpcycle	0	0	1	qualified		35	40.6	1.22	12	0.72									15628	48670	Low risk	Low risk	Low risk	Low risk	no	no	normal
1503	Hangzhou Women’s Hospital	Combined screening	Two screening in STS	108	54.5	28.85	crlcycle	0	0	1	qualified	51	34	22.4	0.71	26.8	1.18							1.4		11381	100000	Low risk	Low risk	Low risk	Low risk	yes	no	normal
1504	Hangzhou Women’s Hospital	Combined screening	Two screening in STS	111	50.7	28.44	crlcycle	0	0	1	qualified	51	33	29.3	0.84	27.2	1.29							0.74		34528	100000	Low risk	Low risk	Low risk	Low risk	yes	no	normal
1505	Hangzhou Women’s Hospital	Combined screening	Two screening in STS	120	52	33.73	crlcycle	0	0	1	qualified	54	39	32.4	0.81	17.4	1.23							0.84		25195	100000	Low risk	Low risk	Low risk	Low risk	yes	no	normal
1506	Hangzhou Women’s Hospital	Second trimester screening	Two screening in STS	129	58	31.59	lmpcycle	0	0	1	qualified		45	66.7	1.54	9.22	0.91									10386	49504	Low risk	Low risk	Low risk	Low risk	no	no	normal
1507	Hangzhou Women’s Hospital	Combined screening	Two screening in STS	112	63.8	24.94	crlcycle	0	0	1	qualified	48	32	42.6	1.43	32.1	1.95							0.7		30443	100000	Low risk	Low risk	Low risk	Low risk	yes	no	normal
1508	Hangzhou Women’s Hospital	Combined screening	Two screening in STS	113	62.5	28.69	crlcycle	0	0	1	qualified	56	35	27	0.87	20.9	1.3							1.2		17512	100000	Low risk	Low risk	Low risk	Low risk	yes	no	normal
1509	Hangzhou Women’s Hospital	Combined screening	Two screening in STS	120	68.8	29.54	crlcycle	0	0	1	qualified	65	36	26.9	0.83	8.66	0.78							1.16		32917	100000	Low risk	Low risk	Low risk	Low risk	yes	no	normal
1510	Hangzhou Women’s Hospital	Second trimester screening	Two screening in STS	124	54.5	22.63	lmpcycle	0	0	1	qualified		36	30.4	0.73	4.8	0.4									10545	5766	Low risk	Low risk	Low risk	Low risk	no	no	normal
1511	Hangzhou Women’s Hospital	Second trimester screening	Two screening in STS	111	42.3	21.1	lmpcycle	0	0	1	qualified		35	42.4	1.09	22.8	0.96									8721	87267	Low risk	Low risk	Low risk	Low risk	no	no	normal
1512	Hangzhou Women’s Hospital	Second trimester screening	Two screening in STS	116	43.6	29.69	lmpcycle	0	0	1	qualified		37	65.3	1.56	17	0.91									13583	62815	Low risk	Low risk	Low risk	Low risk	no	no	normal
1513	Hangzhou Women’s Hospital	Second trimester screening	Two screening in STS	122	80.2	34.4	lmpcycle	0	0	1	qualified		38	38.8	1.32	8.97	1.03									3681	35638	Low risk	Low risk	Low risk	Low risk	no	no	normal
1514	Hangzhou Women’s Hospital	Second trimester screening	Two screening in STS	126	50.6	25.54	lmpcycle	0	0	1	qualified		38	60.2	1.33	8.37	0.69									21622	48801	Low risk	Low risk	Low risk	Low risk	no	no	normal
1515	Hangzhou Women’s Hospital	Combined screening	Two screening in STS	117	52.8	27.13	crlcycle	0	0	1	qualified	23	36	51.6	1.38	6.84	0.43									51199	100000	Low risk	Low risk	Low risk	Low risk	yes	no	normal
1516	Hangzhou Women’s Hospital	Second trimester screening	Two screening in STS	118	50.9	22.37	lmpcycle	0	0	1	qualified		34	20.6	0.52	11.8	0.76									1831	12710	Low risk	Low risk	Low risk	Low risk	no	no	normal
1517	Hangzhou Women’s Hospital	Combined screening	Two screening in STS	120	82.2	27.04	crlcycle	0	0	1	qualified	64	38	30.5	1.1	4.62	0.51							1.6		83236	100000	Low risk	Low risk	Low risk	Low risk	yes	no	normal
1518	Hangzhou Women’s Hospital	Second trimester screening	Two screening in STS	130	55	26.86	lmpcycle	0	0	1	qualified		46	40	0.87	7.21	0.69									7505	29410	Low risk	Low risk	Low risk	Low risk	no	no	normal
1519	Hangzhou Women’s Hospital	Combined screening	Two screening in STS	115	63.8	24.57	crlcycle	0	0	1	qualified	60	35	14.8	0.47	5.1	0.35							1.3		17593	100000	Low risk	Low risk	Low risk	Low risk	yes	no	normal
1520	Hangzhou Women’s Hospital	Combined screening	Two screening in STS	119	62	32.19	crlcycle	0	0	1	qualified	61	38	41.1	1.19	10.6	0.83							1.6		28263	100000	Low risk	Low risk	Low risk	Low risk	yes	no	normal
1521	Hangzhou Women’s Hospital	Second trimester screening	Two screening in STS	123	57.1	38.35	bpdcycle	0	0	1	qualified		37	25.2	0.64	13.4	1.12									219	5500	High risk	Low risk	Low risk	High risk	no	no	Other anomalies
1522	Hangzhou Women’s Hospital	Second trimester screening	Two screening in STS	132	59.5	24.56	bpdcycle	0	0	1	qualified		42	33.6	0.75	17.8	1.89									742	85689	intermediate risk	Low risk	Low risk	intermediate risk	no	no	normal
1523	Hangzhou Women’s Hospital	Second trimester screening	Two screening in STS	143	59	16.44	bpdcycle	0	0	1	qualified		47	90.5	1.67	4.69	0.62									47116	46356	Low risk	Low risk	Low risk	Low risk	no	no	normal
1524	Hangzhou Women’s Hospital	Combined screening	Two screening in STS	110	67.9	33.34	crlcycle	0	0	1	qualified	50	32	20.1	0.73	34.8	2.05							0.85		1417	100000	Low risk	Low risk	Low risk	Low risk	yes	no	normal
1525	Hangzhou Women’s Hospital	Combined screening	Two screening in STS	122	42.2	29.47	crlcycle	0	0	1	qualified	63	38	56.4	1.19	6.2	0.4							1.5		100000	100000	Low risk	Low risk	Low risk	Low risk	yes	no	normal
1526	Hangzhou Women’s Hospital	Combined screening	Two screening in STS	115	44	27.38	crlcycle	0	0	1	qualified	49	35	54.7	1.34	20.3	1.04							1.9		5127	100000	Low risk	Low risk	Low risk	Low risk	yes	no	normal
1527	Hangzhou Women’s Hospital	Second trimester screening	Two screening in STS	124	78	29.48	bpdcycle	0	0	1	qualified		39	41.1	1.32	10	1.18									5776	90081	Low risk	Low risk	Low risk	Low risk	no	no	normal
1528	Hangzhou Women’s Hospital	Combined screening	Two screening in STS	122	49.5	30.54	crlcycle	0	0	1	qualified	66	42	65.9	1.54	13.8	1							1.6		74878	100000	Low risk	Low risk	Low risk	Low risk	yes	no	normal
1529	Hangzhou Women’s Hospital	Combined screening	Two screening in STS	125	58.5	24.88	crlcycle	0	0	1	qualified	68	39	42.3	1.05	28.2	2.56							1.9		669	100000	intermediate risk	Low risk	Low risk	intermediate risk	yes	no	normal
1530	Hangzhou Women’s Hospital	Combined screening	Two screening in STS	109	58.8	34.1	crlcycle	0	0	1	qualified	60	37	43.6	1.45	22.9	1.12							1.2		24942	100000	Low risk	Low risk	Low risk	Low risk	yes	no	normal
1531	Hangzhou Women’s Hospital	Second trimester screening	Two screening in STS	119	59.2	25.66	lmpcycle	0	0	1	qualified		38	23.2	0.65	16.8	1.27									1214	44830	Low risk	Low risk	Low risk	Low risk	no	no	normal
1532	Hangzhou Women’s Hospital	Second trimester screening	Two screening in STS	117	61.7	37.97	lmpcycle	0	0	1	qualified		35	40.8	1.22	10.6	0.77									2391	9294	Low risk	Low risk	Low risk	Low risk	no	no	normal
1533	Hangzhou Women’s Hospital	Combined screening	Two screening in STS	120	53.9	39.26	crlcycle	0	0	1	qualified	63.8	39	56.1	1.44	42.8	3.11							1.3		1671	100000	Low risk	Low risk	Low risk	Low risk	yes	no	normal
1534	Hangzhou Women’s Hospital	Combined screening	Two screening in STS	116	56.1	31.42	crlcycle	0	0	1	qualified	52	32	29.7	0.84	8.59	0.55							1.1		38117	100000	Low risk	Low risk	Low risk	Low risk	yes	no	normal
1535	Hangzhou Women’s Hospital	Combined screening	Two screening in STS	122	54.3	28.47	crlcycle	0	0	1	qualified	66	39	34.7	0.86	16.6	1.3							1.8		4937	100000	Low risk	Low risk	Low risk	Low risk	yes	no	normal
1536	Hangzhou Women’s Hospital	Combined screening	Two screening in STS	112	59.3	33.26	crlcycle	0	0	1	qualified	64.9	36	38.9	1.23	13.8	0.78							1.3		44363	100000	Low risk	Low risk	Low risk	Low risk	yes	no	normal
1537	Hangzhou Women’s Hospital	Combined screening	Two screening in STS	118	52.5	38.26	lmpcycle	0	0	1	qualified	60	36	62.2	1.62	17	1.12									888	24111	intermediate risk	Low risk	Low risk	intermediate risk	yes	no	normal
1538	Hangzhou Women’s Hospital	Combined screening	Two screening in STS	114	58	32.28	crlcycle	0	0	1	qualified	47	34	25.9	0.78	8.84	0.53							1.2		21526	100000	Low risk	Low risk	Low risk	Low risk	yes	no	normal
1539	Hangzhou Women’s Hospital	Combined screening	Two screening in STS	120	51	31.61	lmpcycle	0	0	1	qualified	48	36	50.3	1.24	8.15	0.56									9941	38476	Low risk	Low risk	Low risk	Low risk	yes	no	normal
1540	Hangzhou Women’s Hospital	Second trimester screening	Two screening in STS	118	65.2	28.93	bpdcycle	0	0	1	qualified		36	40.2	1.23	15.2	1.21									5005	94413	Low risk	Low risk	Low risk	Low risk	no	no	normal
1541	Hangzhou Women’s Hospital	Combined screening	Two screening in STS	121	51.5	34.1	crlcycle	0	0	1	qualified	66	37	49	1.2	33.8	2.45							1.6		3343	100000	Low risk	Low risk	Low risk	Low risk	yes	no	normal
1542	Hangzhou Women’s Hospital	Combined screening	Two screening in STS	117	58	34.5	crlcycle	0	0	1	qualified	65	38	39.8	1.13	19.6	1.35							2.2		2598	100000	Low risk	Low risk	Low risk	Low risk	yes	no	normal
1543	Hangzhou Women’s Hospital	Second trimester screening	Two screening in STS	114	51	33.18	lmpcycle	0	0	1	qualified		35	17.9	0.49	11.4	0.62									793	2734	intermediate risk	Low risk	Low risk	intermediate risk	no	no	normal
1544	Hangzhou Women’s Hospital	Combined screening	Two screening in STS	118	58	26.78	crlcycle	0	0	1	qualified	73	36	22	0.61	60.7	4.35							1.5		121	100000	High risk	Low risk	Low risk	High risk	yes	yes	normal
1545	Hangzhou Women’s Hospital	Second trimester screening	Two screening in STS	118	70.7	38.22	bpdcycle	0	0	1	qualified		36	24.4	0.8	45.3	3.93									15	11680	High risk	Low risk	Low risk	High risk	no	no	normal
1546	Hangzhou Women’s Hospital	Combined screening	Two screening in STS	112	64	32.55	crlcycle	0	0	1	qualified	57.1	38	32	1.07	4.79	0.29							1.2		72359	100000	Low risk	Low risk	Low risk	Low risk	yes	no	normal
1547	Hangzhou Women’s Hospital	Combined screening	Two screening in STS	124	49.1	31.79	crlcycle	0	0	1	qualified	67	39	40.8	0.91	8.7	0.66							1.5		28409	100000	Low risk	Low risk	Low risk	Low risk	yes	no	normal
1548	Hangzhou Women’s Hospital	Combined screening	Two screening in STS	114	75.2	28.64	crlcycle	0	1	1	qualified	60	35	24.3	1	5.96	0.48							1.1		100000	100000	Low risk	Low risk	Low risk	Low risk	yes	no	normal
1549	Hangzhou Women’s Hospital	Second trimester screening	Two screening in STS	115	43	29.55	assistantwaycycle	0	0	1	qualified		37	72.8	1.76	11	0.49									33003	7481	Low risk	Low risk	Low risk	Low risk	no	no	normal
1550	Hangzhou Women’s Hospital	Second trimester screening	Two screening in STS	125	64	33.9	assistantwaycycle	0	0	1	qualified		41	27.1	0.72	5.25	0.46									3197	3152	Low risk	Low risk	Low risk	Low risk	no	no	normal
1551	Hangzhou Women’s Hospital	Second trimester screening	Two screening in STS	122	54.5	30.47	bpdcycle	0	0	1	qualified		38	27.4	0.68	16	1.25									982	34138	intermediate risk	Low risk	Low risk	intermediate risk	no	no	normal
1552	Hangzhou Women’s Hospital	Combined screening	Two screening in STS	120	56	28.31	crlcycle	0	0	1	qualified	69	35	42.7	1.12	14.2	1.06							1.7		24761	100000	Low risk	Low risk	Low risk	Low risk	yes	no	normal
1553	Hangzhou Women’s Hospital	Combined screening	Two screening in STS	122	57	29.26	crlcycle	0	0	1	qualified	58.2	37	52.9	1.36	12.9	1.05							1.2		42298	100000	Low risk	Low risk	Low risk	Low risk	yes	no	normal
1554	Hangzhou Women’s Hospital	Second trimester screening	Two screening in STS	117	67	35.91	lmpcycle	0	0	1	qualified		38	19.9	0.63	8.04	0.63									988	3465	intermediate risk	Low risk	Low risk	intermediate risk	no	no	normal
1555	Hangzhou Women’s Hospital	Combined screening	Two screening in STS	121	47.5	25.43	crlcycle	0	0	1	qualified	54.4	40	68.2	1.58	11.8	0.8							1.2		100000	100000	Low risk	Low risk	Low risk	Low risk	yes	no	normal
1556	Hangzhou Women’s Hospital	Combined screening	Two screening in STS	119	47	27.35	crlcycle	0	0	1	qualified	60	38	24.3	0.58	17	1.07							1.6		5864	100000	Low risk	Low risk	Low risk	Low risk	yes	no	normal
1557	Hangzhou Women’s Hospital	Combined screening	Two screening in STS	117	53	25.78	crlcycle	0	0	1	qualified	54.4	36	31.4	0.84	18.3	1.17							1.4		26375	100000	Low risk	Low risk	Low risk	Low risk	yes	no	normal
1558	Hangzhou Women’s Hospital	Combined screening	Two screening in STS	122	62.5	24.21	crlcycle	0	0	1	qualified	63.4	38	41	1.13	14.5	1.28							1.7		32687	100000	Low risk	Low risk	Low risk	Low risk	yes	no	normal
1559	Hangzhou Women’s Hospital	Combined screening	Two screening in STS	125	53	22.32	crlcycle	0	0	1	qualified	65	37	50.8	1.18	7.33	0.61							1.7		63638	100000	Low risk	Low risk	Low risk	Low risk	yes	no	normal
1560	Hangzhou Women’s Hospital	Combined screening	Two screening in STS	115	48.5	24.57	crlcycle	0	0	1	qualified	65	38	24.8	0.64	5.8	0.31							1.5		36342	100000	Low risk	Low risk	Low risk	Low risk	yes	no	normal
1561	Hangzhou Women’s Hospital	Combined screening	Two screening in STS	117	45	32.6	crlcycle	0	0	1	qualified	77	40	35.4	0.85	16.8	0.95							2.4		1828	100000	Low risk	Low risk	Low risk	Low risk	yes	no	normal
1562	Hangzhou Women’s Hospital	Combined screening	Two screening in STS	121	56	28.04	crlcycle	0	0	1	qualified	63.8	38	30.6	0.79	8.17	0.63							1.7		18656	100000	Low risk	Low risk	Low risk	Low risk	yes	no	normal
1563	Hangzhou Women’s Hospital	Combined screening	Two screening in STS	119	69	25.92	crlcycle	0	0	1	qualified	65	38	26.8	0.84	9.67	0.85							1.3		32001	100000	Low risk	Low risk	Low risk	Low risk	yes	no	normal
1564	Hangzhou Women’s Hospital	Second trimester screening	Two screening in STS	114	61	27.71	lmpcycle	0	0	1	qualified		33	21.4	0.67	11.8	0.75									3051	19142	Low risk	Low risk	Low risk	Low risk	no	no	normal
1565	Hangzhou Women’s Hospital	Second trimester screening	Two screening in STS	121	48.5	28.05	lmpcycle	0	0	1	qualified		37	52.7	1.23	7.12	0.49									25859	17533	Low risk	Low risk	Low risk	Low risk	no	no	normal
1566	Hangzhou Women’s Hospital	Second trimester screening	Two screening in STS	126	46.4	25.26	lmpcycle	0	0	1	qualified		41	46.2	0.96	3.88	0.3									26285	3295	Low risk	Low risk	Low risk	Low risk	no	no	normal
1567	Hangzhou Women’s Hospital	Combined screening	Two screening in STS	129	63.8	30.67	crlcycle	0	0	1	qualified	63	39	41.6	1.03	4.7	0.5							1.4		69162	100000	Low risk	Low risk	Low risk	Low risk	yes	no	normal
1568	Hangzhou Women’s Hospital	Second trimester screening	Two screening in STS	124	56.1	23.74	bpdcycle	0	0	1	qualified		39	41	1.01	6.35	0.54									17481	22994	Low risk	Low risk	Low risk	Low risk	no	no	normal
1569	Hangzhou Women’s Hospital	Combined screening	Two screening in STS	115	56	27.86	crlcycle	0	0	1	qualified	58	34	28.2	0.81	10.2	0.62							1.2		33691	100000	Low risk	Low risk	Low risk	Low risk	yes	no	normal
1570	Hangzhou Women’s Hospital	Second trimester screening	Two screening in STS	120	60.4	20.82	bpdcycle	0	0	1	qualified		37	34.7	0.97	6.14	0.49									18827	17794	Low risk	Low risk	Low risk	Low risk	no	no	normal
1571	Hangzhou Women’s Hospital	Second trimester screening	Two screening in STS	117	66.4	28.68	lmpcycle	0	0	1	qualified		39	23.1	0.73	10.7	0.83									3049	26799	Low risk	Low risk	Low risk	Low risk	no	no	normal
1572	Hangzhou Women’s Hospital	Combined screening	Two screening in STS	118	58	24.53	lmpcycle	0	0	1	qualified	71	38	30.2	0.84	8.12	0.58									10397	100000	Low risk	Low risk	Low risk	Low risk	yes	no	normal
1573	Hangzhou Women’s Hospital	Combined screening	Two screening in STS	118	63	29.6	lmpcycle	0	0	1	qualified		37	31.8	0.95	10.3	0.79									7736	100000	Low risk	Low risk	Low risk	Low risk	yes	no	normal
1574	Hangzhou Women’s Hospital	Combined screening	Two screening in STS	123	56.5	27.78	lmpcycle	0	0	1	qualified	60	38	48.5	1.22	19.4	1.61									1549	100000	Low risk	Low risk	Low risk	Low risk	yes	no	normal
1575	Hangzhou Women’s Hospital	Second trimester screening	Two screening in STS	139	55.5	37.14	bpdcycle	0	0	1	qualified		46	48.8	0.92	8.3	0.93									1078	11714	Low risk	Low risk	Low risk	Low risk	no	no	normal
1576	Hangzhou Women’s Hospital	Combined screening	Two screening in STS	131	78	31.32	lmpcycle	0	0	1	qualified	32	44	64.5	1.83	5.31	0.73									36527	100000	Low risk	Low risk	Low risk	Low risk	yes	no	normal
1577	Hangzhou Women’s Hospital	Combined screening	Two screening in STS	122	61	19.21	crlcycle	0	0	1	qualified	41	39	31.7	0.86	19.7	1.7									1554	100000	Low risk	Low risk	Low risk	Low risk	yes	no	normal
1578	Hangzhou Women’s Hospital	Combined screening	Two screening in STS	123	62.5	28.37	lmpcycle	0	0	1	qualified	61	39	32	0.87	12.8	1.16									586	10699	intermediate risk	Low risk	Low risk	intermediate risk	yes	no	normal
1579	Hangzhou Women’s Hospital	Second trimester screening	Two screening in STS	122	69	31.1	lmpcycle	0	0	1	qualified		36	21.5	0.64	9.43	0.92									1391	17846	Low risk	Low risk	Low risk	Low risk	no	no	normal
1580	Hangzhou Women’s Hospital	Combined screening	Two screening in STS	125	50.5	25.48	crlcycle	0	0	1	qualified	61.5	43	56.1	1.26	21.5	1.73							1.2		26263	100000	Low risk	Low risk	Low risk	Low risk	yes	no	normal
1581	Hangzhou Women’s Hospital	Combined screening	Two screening in STS	120	66.5	21.25	crlcycle	0	0	1	qualified	53	36	32.8	0.99	17	1.49							1.1		50719	100000	Low risk	Low risk	Low risk	Low risk	yes	no	normal
1582	Hangzhou Women’s Hospital	Combined screening	Two screening in STS	122	50.5	28.39	crlcycle	0	0	1	qualified	67	40	37.4	0.88	6.78	0.5							1.8		29765	100000	Low risk	Low risk	Low risk	Low risk	yes	no	normal
1583	Hangzhou Women’s Hospital	Second trimester screening	Two screening in STS	124	57.4	21.58	lmpcycle	0	0	1	qualified		40	41.3	1.03	9.54	0.83									10093	63816	Low risk	Low risk	Low risk	Low risk	no	no	normal
1584	Hangzhou Women’s Hospital	Combined screening	Two screening in STS	132	55.1	27.45	crlcycle	0	0	1	qualified	67.5	44	49.1	1.04	17.4	1.73							1.1		24997	100000	Low risk	Low risk	Low risk	Low risk	yes	no	normal
1585	Hangzhou Women’s Hospital	Second trimester screening	Two screening in STS	121	55	21.7	lmpcycle	0	0	1	qualified		39	29.2	0.74	13.8	1.05									2884	55195	Low risk	Low risk	Low risk	Low risk	no	no	normal
1586	Hangzhou Women’s Hospital	Combined screening	Two screening in STS	119	48.5	32.44	lmpcycle	0	0	1	qualified	71	41	36.5	0.88	12.9	0.83									3285	100000	Low risk	Low risk	Low risk	Low risk	yes	no	normal
1587	Hangzhou Women’s Hospital	Combined screening	Two screening in STS	122	65	29.84	crlcycle	0	0	1	qualified	56	38	52.9	1.51	26.2	2.4							1.5		30159	100000	Low risk	Low risk	Low risk	Low risk	yes	no	normal
1588	Hangzhou Women’s Hospital	Second trimester screening	Two screening in STS	110	53	31.62	bpdcycle	0	0	1	qualified		31	30.4	0.92	25.2	1.19									1982	48638	Low risk	Low risk	Low risk	Low risk	no	no	normal
1589	Hangzhou Women’s Hospital	Combined screening	Two screening in STS	119	55.5	25.85	crlcycle	0	0	1	qualified	59	34	45.3	1.21	8.23	0.59							1.7		14319	4478	Low risk	Low risk	Low risk	Low risk	yes	no	normal
1590	Hangzhou Women’s Hospital	Combined screening	Two screening in STS	124	50	26.26	lmpcycle	0	0	1	qualified	35	41	32.2	0.73	10.9	0.85									13927	100000	Low risk	Low risk	Low risk	Low risk	yes	no	normal
1591	Hangzhou Women’s Hospital	Combined screening	Two screening in STS	112	55	33.21	crlcycle	0	0	1	qualified	63	31	46.2	1.38	115	6.12							1.6		327	100000	intermediate risk	Low risk	Low risk	intermediate risk	yes	no	normal
1592	Hangzhou Women’s Hospital	Combined screening	Two screening in STS	122	60	26.96	crlcycle	0	0	1	qualified	68	36	38.3	1.02	14.7	1.25							1.67		19231	100000	Low risk	Low risk	Low risk	Low risk	yes	no	normal
1593	Hangzhou Women’s Hospital	Combined screening	Two screening in STS	124	57	30.2	crlcycle	0	0	1	qualified	68	40	33.5	0.83	4.35	0.37							1.2		61905	100000	Low risk	Low risk	Low risk	Low risk	yes	no	normal
1594	Hangzhou Women’s Hospital	Combined screening	Two screening in STS	122	61.5	28.8	lmpcycle	0	0	1	qualified	45	37	41	1.12	12.9	1.12									4824	100000	Low risk	Low risk	Low risk	Low risk	yes	no	normal
1595	Hangzhou Women’s Hospital	Second trimester screening	Two screening in STS	119	68.5	39.61	lmpcycle	0	0	1	qualified		35	38.4	1.2	5.67	0.49									2983	2106	Low risk	Low risk	Low risk	Low risk	no	no	normal
1596	Hangzhou Women’s Hospital	Combined screening	Two screening in STS	115	48	31.57	crlcycle	0	0	1	qualified	63	36	36.8	0.95	33.6	1.84							1.3		21248	100000	Low risk	Low risk	Low risk	Low risk	yes	no	normal
1597	Hangzhou Women’s Hospital	Combined screening	Two screening in STS	108	45	28.35	crlcycle	0	0	1	qualified	53.7	33	69.2	1.94	46.5	1.78							1.2		100000	100000	Low risk	Low risk	Low risk	Low risk	yes	no	normal
1598	Hangzhou Women’s Hospital	Combined screening	Two screening in STS	118	49.5	29.81	crlcycle	0	0	1	qualified	69.3	36	29.1	0.73	7.72	0.48							2.3		3539	17451	Low risk	Low risk	Low risk	Low risk	yes	no	normal
1599	Hangzhou Women’s Hospital	Second trimester screening	Two screening in STS	118	49	26.5	lmpcycle	0	0	1	qualified		39	35.4	0.88	12.9	0.81									6108	41669	Low risk	Low risk	Low risk	Low risk	no	no	normal
1600	Hangzhou Women’s Hospital	Second trimester screening	Two screening in STS	122	46	37.47	lmpcycle	0	0	1	qualified		40	59.2	1.32	12.1	0.83									2759	12779	Low risk	Low risk	Low risk	Low risk	no	no	normal
1601	Hangzhou Women’s Hospital	Combined screening	Two screening in STS	114	50.1	31.66	crlcycle	0	0	1	qualified	25	33	44.3	1.2	11.7	0.63									858	653	intermediate risk	intermediate risk	Low risk	intermediate risk	yes	no	normal
1602	Hangzhou Women’s Hospital	Second trimester screening	Two screening in STS	115	54.1	41.34	lmpcycle	0	0	1	qualified		37	35.3	0.99	9.15	0.54									1023	1435	Low risk	Low risk	Low risk	Low risk	no	no	normal
1603	Hangzhou Women’s Hospital	Second trimester screening	Two screening in STS	108	54	32.79	lmpcycle	0	0	1	qualified		30	46.8	1.48	39.2	1.71									1868	81741	Low risk	Low risk	Low risk	Low risk	no	no	normal
1604	Hangzhou Women’s Hospital	Second trimester screening	Two screening in STS	134	55.5	26.7	lmpcycle	0	0	1	qualified		44	56.3	1.15	8.85	0.91									9210	71103	Low risk	Low risk	Low risk	Low risk	no	no	normal
1605	Hangzhou Women’s Hospital	Combined screening	Two screening in STS	120	45.9	30.47	crlcycle	0	0	1	qualified	51.8	36	51.7	1.19	97.5	6.3							0.9		101	100000	High risk	Low risk	Low risk	High risk	yes	no	normal
1606	Hangzhou Women’s Hospital	Second trimester screening	Two screening in STS	119	58.1	31.53	lmpcycle	0	0	1	qualified		36	66.4	1.83	25.5	1.9									2421	100000	Low risk	Low risk	Low risk	Low risk	no	no	normal
1607	Hangzhou Women’s Hospital	Combined screening	Two screening in STS	123	56	33.94	crlcycle	0	0	1	qualified	59	38	38.1	0.95	17.3	1.43							1.2		23120	100000	Low risk	Low risk	Low risk	Low risk	yes	no	normal
1608	Hangzhou Women’s Hospital	Combined screening	Two screening in STS	117	50.6	28.2	crlcycle	0	0	1	qualified	60	35	20.6	0.53	4.58	0.28							1.3		23914	15053	Low risk	Low risk	Low risk	Low risk	yes	no	normal
1609	Hangzhou Women’s Hospital	Second trimester screening	Two screening in STS	126	54.9	28.37	lmpcycle	0	0	1	qualified		40	41	0.96	4.65	0.41									16618	7673	Low risk	Low risk	Low risk	Low risk	no	no	normal
1610	Hangzhou Women’s Hospital	Combined screening	Two screening in STS	127	60.3	31.12	crlcycle	0	0	1	qualified	65	40	40.7	1	15.6	1.53							1.6		7936	100000	Low risk	Low risk	Low risk	Low risk	yes	no	normal
1611	Hangzhou Women’s Hospital	Second trimester screening	Two screening in STS	110	68.7	40.81	lmpcycle	0	0	1	qualified		32	26.5	0.97	25.7	1.53									170	8911	High risk	Low risk	Low risk	High risk	no	no	normal
1612	Hangzhou Women’s Hospital	Second trimester screening	Two screening in STS	122	57.1	24.91	bpdcycle	0	0	1	qualified		38	32.3	0.83	12.4	1.01									3828	59254	Low risk	Low risk	Low risk	Low risk	no	no	normal
1613	Hangzhou Women’s Hospital	Combined screening	Two screening in STS	122	49	27.58	crlcycle	0	0	1	qualified	59	40	71.7	1.66	14.4	1.04							1		100000	100000	Low risk	Low risk	Low risk	Low risk	yes	no	normal
1614	Hangzhou Women’s Hospital	Combined screening	Two screening in STS	121	69.7	24.68	crlcycle	0	0	1	qualified	64	37	32	0.98	19	1.81							2		12681	100000	Low risk	Low risk	Low risk	Low risk	yes	no	normal
1615	Hangzhou Women’s Hospital	Second trimester screening	Two screening in STS	121	90.7	29.68	lmpcycle	0	0	1	qualified		39	20.5	0.79	10.8	1.38									1285	56954	Low risk	Low risk	Low risk	Low risk	no	no	normal
1616	Hangzhou Women’s Hospital	Second trimester screening	Two screening in STS	129	47.8	28.2	lmpcycle	0	0	1	qualified		39	48.8	0.98	17	1.44									2225	95220	Low risk	Low risk	Low risk	Low risk	no	no	normal
1617	Hangzhou Women’s Hospital	Combined screening	Two screening in STS	124	69.7	29.57	crlcycle	0	0	1	qualified	69	39	48.3	1.41	7.98	0.83							2.2		13795	100000	Low risk	Low risk	Low risk	Low risk	yes	no	normal
1618	Hangzhou Women’s Hospital	Combined screening	Two screening in STS	127	57.8	30.49	crlcycle	0	0	1	qualified	73	44	63.3	1.51	10.2	0.96							2.2		14458	100000	Low risk	Low risk	Low risk	Low risk	yes	no	normal
1619	Hangzhou Women’s Hospital	Second trimester screening	Two screening in STS	114	59.1	35.86	bpdcycle	0	0	1	qualified		34	42.2	1.29	19.2	1.18									1892	31048	Low risk	Low risk	Low risk	Low risk	no	no	normal
1620	Hangzhou Women’s Hospital	Second trimester screening	Two screening in STS	124	67.7	36.2	bpdcycle	0	0	1	qualified		39	55.1	1.57	20.4	2.07									618	44296	intermediate risk	Low risk	Low risk	intermediate risk	no	no	normal
1621	Hangzhou Women’s Hospital	Combined screening	Two screening in STS	118	55.5	29.22	crlcycle	0	0	1	qualified	53	35	39.1	1.06	22.3	1.54							1		2008	82987	Low risk	Low risk	Low risk	Low risk	yes	no	normal
1622	Hangzhou Women’s Hospital	Combined screening	Two screening in STS	121	60	28.11	crlcycle	0	0	1	qualified	63.8	39	41.7	1.14	7.64	0.63							1.6		67620	100000	Low risk	Low risk	Low risk	Low risk	yes	no	normal
1623	Hangzhou Women’s Hospital	Second trimester screening	Two screening in STS	121	51.1	21.7	lmpcycle	0	0	1	qualified		41	33.2	0.8	13.5	0.97									4094	57203	Low risk	Low risk	Low risk	Low risk	no	no	normal
1624	Hangzhou Women’s Hospital	Combined screening	Two screening in STS	120	55.5	27.5	crlcycle	0	0	1	qualified	47.8	38	30.2	0.79	10.7	0.79							0.9		27800	100000	Low risk	Low risk	Low risk	Low risk	yes	no	normal
1625	Hangzhou Women’s Hospital	Combined screening	Two screening in STS	120	66.5	26.2	crlcycle	0	0	1	qualified	55.2	40	33.4	1	4.11	0.36							1.1		100000	100000	Low risk	Low risk	Low risk	Low risk	yes	no	normal
1626	Hangzhou Women’s Hospital	Combined screening	Two screening in STS	123	47.7	30.08	crlcycle	0	0	1	qualified	64.8	38.4	40	0.89	12.1	0.88							0.8		17546	100000	Low risk	Low risk	Low risk	Low risk	yes	no	normal
1627	Hangzhou Women’s Hospital	Combined screening	Two screening in STS	123	49.5	29.99	crlcycle	0	0	1	qualified	65	39	44.6	1.02	13.1	0.98							1.7		24142	100000	Low risk	Low risk	Low risk	Low risk	yes	no	normal
1628	Hangzhou Women’s Hospital	Second trimester screening	Two screening in STS	119	48.9	38.73	lmpcycle	0	0	1	qualified		39	29.3	0.71	13.5	0.87									426	4490	intermediate risk	Low risk	Low risk	intermediate risk	no	no	normal
1629	Hangzhou Women’s Hospital	Combined screening	Two screening in STS	115	69.3	27.07	crlcycle	0	0	1	qualified	63	34	32.1	1.09	15.6	1.17							1.5		60785	100000	Low risk	Low risk	Low risk	Low risk	yes	no	normal
1630	Hangzhou Women’s Hospital	Combined screening	Two screening in STS	125	44.5	30.74	crlcycle	0	0	1	qualified	68.5	41	37	0.76	5.44	0.4							1		36868	100000	Low risk	Low risk	Low risk	Low risk	yes	no	normal
1631	Hangzhou Women’s Hospital	Combined screening	Two screening in STS	113	45.9	27.3	crlcycle	0	0	1	qualified	59	35	40.1	1.04	10.9	0.53							1.2		93533	100000	Low risk	Low risk	Low risk	Low risk	yes	no	normal
1632	Hangzhou Women’s Hospital	Combined screening	Two screening in STS	117	56.8	30.73	crlcycle	0	0	1	qualified	50.3	38	33.6	0.94	19.5	1.32							1.3		4787	100000	Low risk	Low risk	Low risk	Low risk	yes	no	normal
1633	Hangzhou Women’s Hospital	Combined screening	Two screening in STS	113	53	30.91	crlcycle	0	0	1	qualified	58	36	31.2	0.89	20.2	1.09							1.8		7628	100000	Low risk	Low risk	Low risk	Low risk	yes	no	normal
1634	Hangzhou Women’s Hospital	Second trimester screening	Two screening in STS	119	76	31.15	lmpcycle	0	0	1	qualified		36	23	0.79	13.3	1.29									1215	43849	Low risk	Low risk	Low risk	Low risk	no	no	normal
1635	Hangzhou Women’s Hospital	Second trimester screening	Two screening in STS	137	50.7	26.52	lmpcycle	0	0	1	qualified		47	76.9	1.4	3.63	0.36									53891	8186	Low risk	Low risk	Low risk	Low risk	no	no	normal
1636	Hangzhou Women’s Hospital	Second trimester screening	Two screening in STS	134	54.2	33.31	lmpcycle	0	0	1	qualified		44	65.6	1.32	9.7	0.98									4994	40796	Low risk	Low risk	Low risk	Low risk	no	no	normal
1637	Hangzhou Women’s Hospital	Combined screening	Two screening in STS	113	52	33.42	crlcycle	0	0	1	qualified	58	36	35.6	1.01	24	1.27							1		3600	100000	Low risk	Low risk	Low risk	Low risk	yes	no	normal
1638	Hangzhou Women’s Hospital	Combined screening	Two screening in STS	115	54	26.64	crlcycle	0	0	1	qualified	59	31	24.1	0.67	45.4	2.71							1.32		244	100000	High risk	Low risk	Low risk	High risk	yes	no	normal
1639	Hangzhou Women’s Hospital	Combined screening	Two screening in STS	119	69	29.41	crlcycle	0	0	1	qualified	60	36	31.6	1	21.1	1.85							1.8		1911	100000	Low risk	Low risk	Low risk	Low risk	yes	no	normal
1640	Hangzhou Women’s Hospital	Combined screening	Two screening in STS	119	49	28.4	crlcycle	0	0	1	qualified	56	36	60.4	1.48	12.3	0.8							1.4		100000	100000	Low risk	Low risk	Low risk	Low risk	yes	no	normal
1641	Hangzhou Women’s Hospital	Combined screening	Two screening in STS	121	51	25.49	crlcycle	0	0	1	qualified	72	35	48.9	1.18	49.8	3.59							1.8		3778	100000	Low risk	Low risk	Low risk	Low risk	yes	no	normal
1642	Hangzhou Women’s Hospital	Combined screening	Two screening in STS	120	44	30.41	crlcycle	0	0	1	qualified	68	36	45.6	1.02	29.4	1.84							1.3		10740	100000	Low risk	Low risk	Low risk	Low risk	yes	no	normal
1643	Hangzhou Women’s Hospital	Combined screening	Two screening in STS	120	52.5	27.97	crlcycle	0	0	1	qualified	68	33	27.3	0.68	5.25	0.37							1.5		36404	100000	Low risk	Low risk	Low risk	Low risk	yes	no	normal
1644	Hangzhou Women’s Hospital	Combined screening	Two screening in STS	118	52	27.37	crlcycle	0	0	1	qualified	60	37	79.8	2.07	7.34	0.48							1.8		100000	100000	Low risk	Low risk	Low risk	Low risk	yes	no	normal
1645	Hangzhou Women’s Hospital	Combined screening	Two screening in STS	122	52.5	31.26	crlcycle	0	0	1	qualified	68	38	40.5	0.98	5.24	0.39							1.8		34238	20748	Low risk	Low risk	Low risk	Low risk	yes	no	normal
1646	Hangzhou Women’s Hospital	Combined screening	Two screening in STS	116	70	31.46	crlcycle	0	0	1	qualified	63	39	30.3	1.02	51.7	4.1							1.14		1256	100000	Low risk	Low risk	Low risk	Low risk	yes	no	normal
1647	Hangzhou Women’s Hospital	Combined screening	Two screening in STS	114	65	28.05	crlcycle	0	0	1	qualified	60	35	35.6	1.17	116	7.84							1.3		1379	100000	Low risk	Low risk	Low risk	Low risk	yes	no	normal
1648	Hangzhou Women’s Hospital	Combined screening	Two screening in STS	118	55	25.08	crlcycle	0	0	1	qualified	60	37	54.1	1.46	21.9	1.5							1.6		85768	100000	Low risk	Low risk	Low risk	Low risk	yes	no	normal
1649	Hangzhou Women’s Hospital	Second trimester screening	Two screening in STS	115	69.5	26.52	crlcycle	0	0	1	qualified	60	33	24.3	0.83	22.5	1.69									1131	90842	Low risk	Low risk	Low risk	Low risk	no	no	normal
1650	Hangzhou Women’s Hospital	Combined screening	Two screening in STS	122	52.5	23.21	crlcycle	0	0	1	qualified	65	38	46.9	1.14	17.3	1.31							1.23		33502	100000	Low risk	Low risk	Low risk	Low risk	yes	no	normal
1651	Hangzhou Women’s Hospital	Combined screening	Two screening in STS	118	50	27.25	crlcycle	0	0	1	qualified	53	35	41.4	1.04	21	1.33							1.3		32374	100000	Low risk	Low risk	Low risk	Low risk	yes	no	normal
1652	Hangzhou Women’s Hospital	Combined screening	Two screening in STS	121	62	30.45	crlcycle	0	0	1	qualified	54	37	27.3	0.76	11.8	1							1		19786	100000	Low risk	Low risk	Low risk	Low risk	yes	no	normal
1653	Hangzhou Women’s Hospital	Combined screening	Two screening in STS	118	62	33.67	bcycle	0	0	1	qualified	80	39	24.1	0.71	9.21	0.7							1.9		4592	100000	Low risk	Low risk	Low risk	Low risk	yes	no	normal
1654	Hangzhou Women’s Hospital	Combined screening	Two screening in STS	117	75	32.85	crlcycle	0	0	1	qualified	58	35	29.7	1.04	6.38	0.56							1.8		12457	100000	Low risk	Low risk	Low risk	Low risk	yes	no	normal
1655	Hangzhou Women’s Hospital	Second trimester screening	Two screening in STS	123	59.5	30.09	lmpcycle	0	0	1	qualified		41	36.7	0.96	3.08	0.26									19554	1472	Low risk	Low risk	Low risk	Low risk	no	no	normal
1656	Hangzhou Women’s Hospital	Second trimester screening	Two screening in STS	130	53	20.15	lmpcycle	0	0	1	qualified		42	48.1	1.02	8.17	0.76									11625	54547	Low risk	Low risk	Low risk	Low risk	no	no	normal
1657	Hangzhou Women’s Hospital	Combined screening	Two screening in STS	124	56.5	29.03	crlcycle	0	0	1	qualified	60.7		43.8	1.08	48.4	4.16							1.2		3672	100000	Low risk	Low risk	Low risk	Low risk	yes	no	normal
1658	Hangzhou Women’s Hospital	Combined screening	Two screening in STS	125	53.1	31.03	crlcycle	0	0	1	qualified	64.7		31.4	0.73	10.6	0.88							1.6		8144	100000	Low risk	Low risk	Low risk	Low risk	yes	no	normal
1659	Hangzhou Women’s Hospital	Second trimester screening	Two screening in STS	118	65.8	25.11	bpdcycle	0	0	1	qualified		36	41.8	1.29	17.1	1.38									5242	100000	Low risk	Low risk	Low risk	Low risk	no	no	normal
1660	Hangzhou Women’s Hospital	Second trimester screening	Two screening in STS	121	65	27.75	crlcycle	0	0	1	qualified	66		25.4	0.73	17.9	1.59									919	64324	intermediate risk	Low risk	Low risk	intermediate risk	no	no	normal
1661	Hangzhou Women’s Hospital	Combined screening	Two screening in STS	119	49	29.13	crlcycle	0	0	1	qualified	62.2		51.6	1.26	35	2.28							1.1		34849	100000	Low risk	Low risk	Low risk	Low risk	yes	no	normal
1662	Hangzhou Women’s Hospital	Combined screening	Two screening in STS	114	62	25.65	bcycle	0	0	1	qualified	61	37	25.1	0.79	12.5	0.8							1		45968	100000	Low risk	Low risk	Low risk	Low risk	yes	no	normal
1663	Hangzhou Women’s Hospital	Second trimester screening	Two screening in STS	113	51.6	29.27	lmpcycle	0	0	1	qualified	65		26.6	0.75	32.8	1.73									680	61223	intermediate risk	Low risk	Low risk	intermediate risk	no	no	normal
1664	Hangzhou Women’s Hospital	Second trimester screening	Two screening in STS	130	61	35.59	bpdcycle	0	0	1	qualified		41	49.6	1.17	11.8	1.24									1495	32509	Low risk	Low risk	Low risk	Low risk	no	no	normal
1665	Hangzhou Women’s Hospital	Combined screening	Two screening in STS	127	48	33.63	crlcycle	0	0	1	qualified	63.7	40	49.4	1.03	5.93	0.48							1.5		36811	100000	Low risk	Low risk	Low risk	Low risk	yes	no	normal
1666	Hangzhou Women’s Hospital	Second trimester screening	Two screening in STS	119	53.7	31.26	lmpcycle	0	0	1	qualified	67		23.6	0.61	9.9	0.69									1865	9041	Low risk	Low risk	Low risk	Low risk	no	no	normal
1667	Hangzhou Women’s Hospital	Combined screening	Two screening in STS	123	64.5	33.36	crlcycle	0	0	1	qualified	67		35.7	0.99	21.7	2.04							1.1		4768	100000	Low risk	Low risk	Low risk	Low risk	yes	no	normal
1668	Hangzhou Women’s Hospital	Second trimester screening	Two screening in STS	119	60	29.05	lmpcycle	0	0	1	qualified	67		36.4	1.03	11.1	0.85									6733	47039	Low risk	Low risk	Low risk	Low risk	no	no	normal
1669	Hangzhou Women’s Hospital	Second trimester screening	Two screening in STS	122	58.1	22.54	lmpcycle	0	0	1	qualified	66.1		34	0.89	65.6	5.43									58	73128	High risk	Low risk	Low risk	High risk	no	no	normal
1670	Hangzhou Women’s Hospital	Second trimester screening	Two screening in STS	122	55.1	30.72	lmpcycle	0	0	1	qualified	69		29.5	0.74	13.2	1.04									1704	31649	Low risk	Low risk	Low risk	Low risk	no	no	normal
1671	Hangzhou Women’s Hospital	Second trimester screening	Two screening in STS	118	53.8	33.37	lmpcycle	0	0	1	qualified		34	38	1.01	38.2	2.57									260	59872	High risk	Low risk	Low risk	High risk	no	no	normal
1672	Hangzhou Women’s Hospital	Combined screening	Two screening in STS	121	61.1	33.21	crlcycle	0	0	1	qualified	58.7		23.1	0.64	14	1.17							1.1		5517	100000	Low risk	Low risk	Low risk	Low risk	yes	no	normal
1673	Hangzhou Women’s Hospital	Combined screening	Two screening in STS	121	65	28.49	crlcycle	0	0	1	qualified	57	35	19.9	0.57	9.85	0.87							1.2		10012	100000	Low risk	Low risk	Low risk	Low risk	yes	no	normal
1674	Hangzhou Women’s Hospital	Combined screening	Two screening in STS	118	55	28.28	crlcycle	0	0	1	qualified	58.3	36.2	55.9	1.51	7.73	0.53							1.9		29412	84314	Low risk	Low risk	Low risk	Low risk	yes	no	normal
1675	Hangzhou Women’s Hospital	Combined screening	Two screening in STS	131	59	32.56	crlcycle	0	0	1	qualified	70		46	1.04	11.4	1.18							1.8		11369	100000	Low risk	Low risk	Low risk	Low risk	yes	no	normal
1676	Hangzhou Women’s Hospital	Combined screening	Two screening in STS	115	74	33.2	crlcycle	0	0	1	qualified	65.7	30.6	21.5	0.77	13	1.04							1.1		12345	100000	Low risk	Low risk	Low risk	Low risk	yes	no	normal
1677	Hangzhou Women’s Hospital	Second trimester screening	Two screening in STS	123	73.8	23.76	lmpcycle	0	0	1	qualified		40	36.1	1.12	11.8	1.27									4939	100000	Low risk	Low risk	Low risk	Low risk	no	no	normal
1678	Hangzhou Women’s Hospital	Combined screening	Two screening in STS	121	62.5	25.32	crlcycle	0	0	1	qualified	61.4		27.3	0.77	8.95	0.76							1.2		50137	100000	Low risk	Low risk	Low risk	Low risk	yes	no	normal
1679	Hangzhou Women’s Hospital	Combined screening	Two screening in STS	120	51	28.59	crlcycle	0	0	1	qualified	52		38.2	0.94	22.7	1.58							1.3		27562	100000	Low risk	Low risk	Low risk	Low risk	yes	no	normal
1680	Hangzhou Women’s Hospital	Combined screening	Two screening in STS	124	44.8	33.39	crlcycle	0	0	1	qualified	51.6	43	48.2	1.02	6.8	0.49							1		62075	100000	Low risk	Low risk	Low risk	Low risk	yes	no	normal
1681	Hangzhou Women’s Hospital	Combined screening	Two screening in STS	119	52	28.68	crlcycle	0	0	1	qualified	58.7	38	26.8	0.68	13.1	0.89							1.3		21541	100000	Low risk	Low risk	Low risk	Low risk	yes	no	normal
1682	Hangzhou Women’s Hospital	Second trimester screening	Two screening in STS	118	55	23.91	bpdcycle	0	0	1	qualified		36	26.8	0.72	27.6	1.89									688	80605	intermediate risk	Low risk	Low risk	intermediate risk	no	no	normal
1683	Hangzhou Women’s Hospital	Second trimester screening	Two screening in STS	118	48	28.2	lmpcycle	0	0	1	qualified		38	36.7	0.9	19.9	1.23									2583	71925	Low risk	Low risk	Low risk	Low risk	no	no	normal
1684	Hangzhou Women’s Hospital	Second trimester screening	Two screening in STS	124	88.4	32.3	lmpcycle	0	0	1	qualified		41	34.8	1.25	5.46	0.74									8784	28828	Low risk	Low risk	Low risk	Low risk	no	no	normal
1685	Hangzhou Women’s Hospital	Combined screening	Two screening in STS	117	47.5	27.7	bcycle	0	0	1	qualified	63.7		31.8	0.79	7.14	0.42							1.1		58512	100000	Low risk	Low risk	Low risk	Low risk	yes	no	normal
1686	Hangzhou Women’s Hospital	Second trimester screening	Two screening in STS	120	68.1	26.34	lmpcycle	0	0	1	qualified	68		43.8	1.34	5.5	0.49									34994	20459	Low risk	Low risk	Low risk	Low risk	no	no	normal
1687	Hangzhou Women’s Hospital	Second trimester screening	Two screening in STS	122	81	25.97	lmpcycle	0	0	1	qualified	47.9		17	0.58	6.47	0.75									2289	15069	Low risk	Low risk	Low risk	Low risk	no	no	normal
1688	Hangzhou Women’s Hospital	Combined screening	Two screening in STS	125	54.8	27.64	crlcycle	0	0	1	qualified	78		47.5	1.13	10.6	0.91							1.9		24423	100000	Low risk	Low risk	Low risk	Low risk	yes	no	normal
1689	Hangzhou Women’s Hospital	Second trimester screening	Two screening in STS	121	59.8	34.34	lmpcycle	0	0	1	qualified	59		39.7	1.08	15.1	1.24									1635	39256	Low risk	Low risk	Low risk	Low risk	no	no	normal
1690	Hangzhou Women’s Hospital	Second trimester screening	Two screening in STS	118	49.1	24.99	lmpcycle	0	0	1	qualified		38	54.8	1.37	22.3	1.4									5645	100000	Low risk	Low risk	Low risk	Low risk	no	no	normal
1691	Hangzhou Women’s Hospital	Combined screening	Two screening in STS	123	53.3	29.93	crlcycle	0	0	1	qualified	73.6	40	28.4	0.68	27.7	2.2							1.4		1064	100000	Low risk	Low risk	Low risk	Low risk	yes	no	normal
1692	Hangzhou Women’s Hospital	Second trimester screening	Two screening in STS	140	55	27.94	bpdcycle	0	0	1	qualified		46	41.5	0.76	7.41	0.84									3542	31700	Low risk	Low risk	Low risk	Low risk	no	no	normal
1693	Hangzhou Women’s Hospital	Second trimester screening	Two screening in STS	122	49.5	24.68	lmpcycle	0	0	1	qualified		38	38.1	0.89	13.2	0.96									4991	61723	Low risk	Low risk	Low risk	Low risk	no	no	normal
1694	Hangzhou Women’s Hospital	Combined screening	Two screening in STS	119	68	25.16	crlcycle	0	0	1	qualified	68	36	24.7	0.77	4.84	0.41									11035	100000	Low risk	Low risk	Low risk	Low risk	yes	no	normal
1695	Hangzhou Women’s Hospital	Second trimester screening	Two screening in STS	128	56	25.58	lmpcycle	0	0	1	qualified		42	77	1.76	6.97	0.65									41791	43230	Low risk	Low risk	Low risk	Low risk	no	no	normal
1696	Hangzhou Women’s Hospital	Second trimester screening	Two screening in STS	115	51.9	23.94	lmpcycle	0	0	1	qualified		36	24.5	0.67	6.65	0.38									8032	4031	Low risk	Low risk	Low risk	Low risk	no	no	normal
1697	Hangzhou Women’s Hospital	Combined screening	Two screening in STS	118	46	30.84	crlcycle	0	0	1	qualified	65	36	31.2	0.74	11.6	0.69							1.9		8501	100000	Low risk	Low risk	Low risk	Low risk	yes	no	normal
1698	Hangzhou Women’s Hospital	Second trimester screening	Two screening in STS	134	42.5	24.85	bpdcycle	0	0	1	qualified		43	60	1.03	15.7	1.33									3542	100000	Low risk	Low risk	Low risk	Low risk	no	no	normal
1699	Hangzhou Women’s Hospital	Combined screening	Two screening in STS	115	53	31.69	crlcycle	0	0	1	qualified	61	32	26.5	0.73	7.09	0.41							2.2		2789	35401	Low risk	Low risk	Low risk	Low risk	yes	no	normal
1700	Hangzhou Women’s Hospital	Second trimester screening	Two screening in STS	122	53	23.43	lmpcycle	0	0	1	qualified		42	61	1.49	5.68	0.43									57487	16282	Low risk	Low risk	Low risk	Low risk	no	no	normal
1701	Hangzhou Women’s Hospital	Combined screening	Two screening in STS	125	61	31.55	crlcycle	0	0	1	qualified	64	38	40.8	1.05	33.8	3.19							1.4		1186	100000	Low risk	Low risk	Low risk	Low risk	yes	no	normal
1702	Hangzhou Women’s Hospital	Combined screening	Two screening in STS	121	59.6	24.54	crlcycle	0	0	1	qualified	68	38	45.3	1.23	14.1	1.15							1.6		33907	100000	Low risk	Low risk	Low risk	Low risk	yes	no	normal
1703	Hangzhou Women’s Hospital	Combined screening	Two screening in STS	122	72.6	29.68	crlcycle	0	0	1	qualified	75	37	52	1.63	13.5	1.39							2.2		12259	100000	Low risk	Low risk	Low risk	Low risk	yes	no	normal
1704	Hangzhou Women’s Hospital	Combined screening	Two screening in STS	124	46.6	28.45	crlcycle	0	0	1	qualified	62	40	53.4	1.16	17.3	1.28							0.9		37866	100000	Low risk	Low risk	Low risk	Low risk	yes	no	normal
1705	Hangzhou Women’s Hospital	Combined screening	Two screening in STS	126	57	37.6	crlcycle	0	0	1	qualified	56	41	102	2.45	36	3.28							1.9		1796	100000	Low risk	Low risk	Low risk	Low risk	yes	no	normal
1706	Hangzhou Women’s Hospital	Second trimester screening	Two screening in STS	122	45	30.63	lmpcycle	0	0	1	qualified		38	49.2	1.08	23	1.57									1736	88251	Low risk	Low risk	Low risk	Low risk	no	no	normal
1707	Hangzhou Women’s Hospital	Second trimester screening	Two screening in STS	122	47.7	27.23	lmpcycle	0	0	1	qualified		41	31.4	0.71	10.3	0.73									3969	21917	Low risk	Low risk	Low risk	Low risk	no	no	normal
1708	Hangzhou Women’s Hospital	Combined screening	Two screening in STS	119	58.3	28.7	crlcycle	0	0	1	qualified	47	36	29.6	0.82	9.87	0.73							1		41949	100000	Low risk	Low risk	Low risk	Low risk	yes	no	normal
1709	Hangzhou Women’s Hospital	Second trimester screening	Two screening in STS	129	69.5	33.65	bpdcycle	0	0	1	qualified		41	33.8	0.9	18.2	2.13									330	48997	intermediate risk	Low risk	Low risk	intermediate risk	no	no	normal
1710	Hangzhou Women’s Hospital	Combined screening	Two screening in STS	121	55.1	24.65	crlcycle	0	0	1	qualified	56	39	70	1.79	20.8	1.59							1.1		100000	100000	Low risk	Low risk	Low risk	Low risk	yes	no	normal
1711	Hangzhou Women’s Hospital	Second trimester screening	Two screening in STS	124	51.9	29.41	lmpcycle	0	0	1	qualified		40	76.3	1.78	12.2	0.97									15209	70910	Low risk	Low risk	Low risk	Low risk	no	no	normal
1712	Hangzhou Women’s Hospital	Second trimester screening	Two screening in STS	124	62.5	28.58	lmpcycle	0	0	1	qualified		36	56.4	1.51	11	1.03									10848	85212	Low risk	Low risk	Low risk	Low risk	no	no	normal
1713	Hangzhou Women’s Hospital	Combined screening	Two screening in STS	121	50.8	31.01	crlcycle	0	0	1	qualified	65	39	33.9	0.82	54.5	3.92							1.2		153	100000	High risk	Low risk	Low risk	High risk	yes	no	normal
1714	Hangzhou Women’s Hospital	Combined screening	Two screening in STS	124	65	28.24	crlcycle	0	0	1	qualified	70	40	44.8	1.23	16.7	1.63							1.6		17020	100000	Low risk	Low risk	Low risk	Low risk	yes	no	normal
1715	Hangzhou Women’s Hospital	Combined screening	Two screening in STS	125	52.1	30.25	crlcycle	0	0	1	qualified	65	41	71	1.63	13.4	1.1							1.8		51843	100000	Low risk	Low risk	Low risk	Low risk	yes	no	normal
1716	Hangzhou Women’s Hospital	Combined screening	Two screening in STS	126	53.6	26.53	crlcycle	0	0	1	qualified	57	42	37.4	0.86	15	1.3							1.9		1024	100000	Low risk	Low risk	Low risk	Low risk	yes	no	normal
1717	Hangzhou Women’s Hospital	Second trimester screening	Two screening in STS	120	58.2	23.21	lmpcycle	0	0	1	qualified		41	54.3	1.47	3.58	0.27									86040	3486	Low risk	Low risk	Low risk	Low risk	no	no	normal
1718	Hangzhou Women’s Hospital	Second trimester screening	Two screening in STS	133	65	31.41	bpdcycle	0	0	1	qualified		43	44.1	1.04	10.3	1.2									2621	59990	Low risk	Low risk	Low risk	Low risk	no	no	normal
1719	Hangzhou Women’s Hospital	Second trimester screening	Two screening in STS	118	67.3	28.96	lmpcycle	0	0	1	qualified		36	36.7	1.15	15.9	1.31									3668	97211	Low risk	Low risk	Low risk	Low risk	no	no	normal
1720	Hangzhou Women’s Hospital	Second trimester screening	Two screening in STS	114	49.4	30.52	lmpcycle	0	0	1	qualified		31	52	1.4	27.3	1.46									3504	100000	Low risk	Low risk	Low risk	Low risk	no	no	normal
1721	Hangzhou Women’s Hospital	Combined screening	Two screening in STS	126	53	27.42	crlcycle	0	0	1	qualified	59	41	34	0.77	12.9	1.1							1.4		13154	100000	Low risk	Low risk	Low risk	Low risk	yes	no	normal
1722	Hangzhou Women’s Hospital	Second trimester screening	Two screening in STS	121	44	22.75	lmpcycle	0	0	1	qualified		35	48.2	1.06	21.7	1.41									3549	100000	Low risk	Low risk	Low risk	Low risk	no	no	normal
1723	Hangzhou Women’s Hospital	Second trimester screening	Two screening in STS	114	51.4	28.81	lmpcycle	0	0	1	qualified		38	20.7	0.57	34.9	1.92									273	33951	intermediate risk	Low risk	Low risk	intermediate risk	no	no	normal
1724	Hangzhou Women’s Hospital	Second trimester screening	Two screening in STS	142	60.3	36.25	bpdcycle	0	0	1	qualified		47	37	0.7	26.4	3.46									27	15574	High risk	Low risk	Low risk	High risk	no	no	normal
1725	Hangzhou Women’s Hospital	Combined screening	Two screening in STS	119	56	29.13	crlcycle	0	0	1	qualified	65	38	30.3	0.81	14.3	1.03							1.7		7510	100000	Low risk	Low risk	Low risk	Low risk	yes	no	normal
1726	Hangzhou Women’s Hospital	Combined screening	Two screening in STS	125	57.2	30.63	crlcycle	0	0	1	qualified	63	42	46.7	1.14	5.02	0.44							1.7		49701	100000	Low risk	Low risk	Low risk	Low risk	yes	no	normal
1727	Hangzhou Women’s Hospital	Combined screening	Two screening in STS	122	68.6	22.06	crlcycle	0	0	1	qualified	65	43	48.6	1.45	17.9	1.73							1.8		6886	100000	Low risk	Low risk	Low risk	Low risk	yes	no	normal
1728	Hangzhou Women’s Hospital	Combined screening	Two screening in STS	112	56.8	30.74	crlcycle	0	0	1	qualified	66	44	31.4	0.96	19.3	1.05							1.3		30998	100000	Low risk	Low risk	Low risk	Low risk	yes	no	normal
1729	Hangzhou Women’s Hospital	Combined screening	Two screening in STS	122	51	30.1	crlcycle	0	0	1	qualified	64	39	208	4.97	15	1.11									27300	100000	Low risk	Low risk	High risk	High risk	yes	no	normal
1730	Hangzhou Women’s Hospital	Combined screening	Two screening in STS	124	52	32.43	crlcycle	0	0	1	qualified	69	41	38.5	0.9	11.5	0.92							1.7		10991	100000	Low risk	Low risk	Low risk	Low risk	yes	no	normal
1731	Hangzhou Women’s Hospital	Combined screening	Two screening in STS	121	62.5	33.33	crlcycle	0	0	1	qualified	64	21	32.3	0.91	14.3	1.22							2.2		962	100000	intermediate risk	Low risk	Low risk	intermediate risk	yes	no	normal
1732	Hangzhou Women’s Hospital	Combined screening	Two screening in STS	115	49	29.45	crlcycle	0	0	1	qualified	61	35	31.9	0.83	41.4	2.3							1.8		1828	100000	Low risk	Low risk	Low risk	Low risk	yes	no	normal
1733	Hangzhou Women’s Hospital	Combined screening	Two screening in STS	115	49.9	29.34	lmpcycle	0	0	1	qualified	79	35	31.4	0.83	18.8	1.05									3733	100000	Low risk	Low risk	Low risk	Low risk	yes	no	normal
1734	Hangzhou Women’s Hospital	Combined screening	Two screening in STS	115	55.2	33.16	crlcycle	0	0	1	qualified	60	33	22.2	0.63	12.7	0.77							1.3		7333	100000	Low risk	Low risk	Low risk	Low risk	yes	no	normal
1735	Hangzhou Women’s Hospital	Combined screening	Two screening in STS	119	55.8	23.75	crlcycle	0	0	1	qualified	69	33.2	29	0.77	108	7.79							1.8		310	100000	intermediate risk	Low risk	Low risk	intermediate risk	yes	no	normal
1736	Hangzhou Women’s Hospital	Combined screening	Two screening in STS	117	63.5	31.16	lmpcycle	0	0	1	qualified			36.8	1.12	30.8	2.3									1362	100000	Low risk	Low risk	Low risk	Low risk	yes	no	normal
1737	Hangzhou Women’s Hospital	Second trimester screening	Two screening in STS	119	56.5	30.25	lmpcycle	0	0	1	qualified		33	58.9	1.59	11.1	0.8									16519	47886	Low risk	Low risk	Low risk	Low risk	no	no	normal
1738	Hangzhou Women’s Hospital	Combined screening	Two screening in STS	114	47	29.13	crlcycle	0	0	1	qualified	57		33.2	0.86	40.5	2.09									4132	100000	Low risk	Low risk	Low risk	Low risk	yes	no	normal
1739	Hangzhou Women’s Hospital	Second trimester screening	Two screening in STS	115	50	32.02	lmpcycle	0	0	1	qualified		37	36.7	0.97	4.97	0.28									15426	1362	Low risk	Low risk	Low risk	Low risk	no	no	normal
1740	Hangzhou Women’s Hospital	Combined screening	Two screening in STS	113	47.4	30.87	crlcycle	0	0	1	qualified	55	32	49.1	1.31	29.2	1.45							1.6		5863	100000	Low risk	Low risk	Low risk	Low risk	yes	no	normal
1741	Hangzhou Women’s Hospital	Second trimester screening	Two screening in STS	119	60.3	25.46	lmpcycle	0	0	1	qualified		37	26	0.73	14.4	1.11									2277	51803	Low risk	Low risk	Low risk	Low risk	no	no	normal
1742	Hangzhou Women’s Hospital	Combined screening	Two screening in STS	114	46.7	27.93	crlcycle	0	0	1	qualified	58	35	35.4	0.91	14.7	0.75							1.3		57330	100000	Low risk	Low risk	Low risk	Low risk	yes	no	normal
1743	Hangzhou Women’s Hospital	Second trimester screening	Two screening in STS	118	51.6	36.59	lmpcycle	0	0	1	qualified		36	40.4	1.04	96.7	6.31									17	19361	High risk	Low risk	Low risk	High risk	no	no	normal
1744	Hangzhou Women’s Hospital	Second trimester screening	Two screening in STS	121	53	34.22	lmpcycle	0	0	1	qualified		36	45.8	1.14	15	1.11									2379	37203	Low risk	Low risk	Low risk	Low risk	no	no	normal
1745	Hangzhou Women’s Hospital	Combined screening	Two screening in STS	112	73.1	31.66	crlcycle	0	0	1	qualified	54	33	16.1	0.6	17.5	1.22							2		697	100000	intermediate risk	Low risk	Low risk	intermediate risk	yes	no	normal
1746	Hangzhou Women’s Hospital	Combined screening	Two screening in STS	115	53	30.51	lmpcycle	0	0	1	qualified		35	42.8	1.18	18.2	1.07									14863	100000	Low risk	Low risk	Low risk	Low risk	yes	no	normal
1747	Hangzhou Women’s Hospital	Combined screening	Two screening in STS	114	63.5	32.87	crlcycle	0	0	1	qualified	63	33	36.1	1.16	37	2.44							1.3		231	33993	High risk	Low risk	Low risk	High risk	yes	no	normal
1748	Hangzhou Women’s Hospital	Combined screening	Two screening in STS	115	61.5	27.26	crlcycle	0	0	1	qualified	60	35	50.8	1.57	16.5	1.1							1.7		43398	100000	Low risk	Low risk	Low risk	Low risk	yes	no	normal
1749	Hangzhou Women’s Hospital	Combined screening	Two screening in STS	119	51	28.38	crlcycle	0	0	1	qualified	57	35	30.1	0.75	12.5	0.84							2		959	17656	intermediate risk	Low risk	Low risk	intermediate risk	yes	no	normal
1750	Hangzhou Women’s Hospital	Second trimester screening	Two screening in STS	115	66	26.07	lmpcycle	0	0	1	qualified		35	30.9	1.01	13	0.93									6787	65973	Low risk	Low risk	Low risk	Low risk	no	no	normal
1751	Hangzhou Women’s Hospital	Combined screening	Two screening in STS	119	54	28.45	crlcycle	0	0	1	qualified	69	34	31.8	0.83	18.1	1.27							1.7		7383	100000	Low risk	Low risk	Low risk	Low risk	yes	no	normal
1752	Hangzhou Women’s Hospital	Second trimester screening	Two screening in STS	117	46.5	29.72	lmpcycle	0	0	1	qualified	62.6	35.1	28.9	0.71	28.7	1.67									619	50628	intermediate risk	Low risk	Low risk	intermediate risk	no	no	normal
1753	Hangzhou Women’s Hospital	Second trimester screening	Two screening in STS	124	69.5	28.09	lmpcycle	0	0	1	qualified		40	26.5	0.77	16.8	1.75									791	72467	intermediate risk	Low risk	Low risk	intermediate risk	no	no	normal
1754	Hangzhou Women’s Hospital	Combined screening	Two screening in STS	118	49	29	crlcycle	0	0	1	qualified	68	40	54.5	1.36	15.3	0.96							1.9		42747	100000	Low risk	Low risk	Low risk	Low risk	yes	no	normal
1755	Hangzhou Women’s Hospital	Combined screening	Two screening in STS	131	56	29.54	crlcycle	0	0	1	qualified	65	41	52.4	1.14	11.1	1.1							1.5		51264	100000	Low risk	Low risk	Low risk	Low risk	yes	no	normal
1756	Hangzhou Women’s Hospital	Second trimester screening	Two screening in STS	121	52	35.68	lmpcycle	0	0	1	qualified		41	40.2	0.99	3.54	0.25									8348	512	Low risk	intermediate risk	Low risk	intermediate risk	no	no	normal
1757	Hangzhou Women’s Hospital	Second trimester screening	Two screening in STS	131	61	31.33	lmpcycle	0	0	1	qualified		43	65.4	1.52	11.3	1.2									5724	76629	Low risk	Low risk	Low risk	Low risk	no	no	normal
1758	Hangzhou Women’s Hospital	Combined screening	Two screening in STS	126	61	25.97	crlcycle	0	0	1	qualified	69.4	41	39.6	1	14.9	1.44							1.6		9327	100000	Low risk	Low risk	Low risk	Low risk	yes	no	normal
1759	Hangzhou Women’s Hospital	Second trimester screening	Two screening in STS	124	47.1	27.55	lmpcycle	0	0	1	qualified		40	74.6	1.63	9.5	0.71									28028	47177	Low risk	Low risk	Low risk	Low risk	no	no	normal
1760	Hangzhou Women’s Hospital	Combined screening	Two screening in STS	118	52	29.62	crlcycle	0	0	1	qualified	60.4	38	32.7	0.85	35.8	2.35							1.4		6382	100000	Low risk	Low risk	Low risk	Low risk	yes	no	normal
1761	Hangzhou Women’s Hospital	Combined screening	Two screening in STS	114	55.5	29.5	crlcycle	0	0	1	qualified	48	35	31.4	0.91	11.4	0.66							1.2		49983	100000	Low risk	Low risk	Low risk	Low risk	yes	no	normal
1762	Hangzhou Women’s Hospital	Second trimester screening	Two screening in STS	125	67	28.08	lmpcycle	0	0	1	qualified		40	37.7	1.04	19	1.96									1182	100000	Low risk	Low risk	Low risk	Low risk	no	no	normal
1763	Hangzhou Women’s Hospital	Combined screening	Two screening in STS	118	52.4	28.28	crlcycle	0	0	1	qualified	63	37	52.1	1.36	15.5	1.02							1.6		18850	100000	Low risk	Low risk	Low risk	Low risk	yes	no	normal
1764	Hangzhou Women’s Hospital	Second trimester screening	Two screening in STS	122	46	26.33	lmpcycle	0	0	1	qualified		40	104	2.32	20.6	1.42									12041	100000	Low risk	Low risk	Low risk	Low risk	no	no	normal
1765	Hangzhou Women’s Hospital	Second trimester screening	Two screening in STS	109	67.5	30.38	bpdcycle	0	0	1	qualified		29	37.7	1.39	14.6	0.81									12253	47393	Low risk	Low risk	Low risk	Low risk	no	no	normal
1766	Hangzhou Women’s Hospital	Second trimester screening	Two screening in STS	118	51	25.69	lmpcycle	0	0	1	qualified	65	35	32.3	0.82	23.1	1.49									1590	86838	Low risk	Low risk	Low risk	Low risk	no	no	normal
1767	Hangzhou Women’s Hospital	Second trimester screening	Two screening in STS	120	44	29.04	lmpcycle	0	0	1	qualified	68.5	38	80.2	1.8	20.5	1.28									8711	100000	Low risk	Low risk	Low risk	Low risk	no	no	normal
1768	Hangzhou Women’s Hospital	Combined screening	Two screening in STS	119	55	33.98	crlcycle	0	0	1	qualified	62	36	34.3	0.91	3.69	0.26							1.5		38323	100000	Low risk	Low risk	Low risk	Low risk	yes	no	normal
1769	Hangzhou Women’s Hospital	Combined screening	Two screening in STS	115	50	29.67	lmpcycle	0	0	1	qualified	54	36	34	0.9	17.4	0.98									6532	100000	Low risk	Low risk	Low risk	Low risk	yes	no	normal
1770	Hangzhou Women’s Hospital	Combined screening	Two screening in STS	112	63	20.49	crlcycle	0	0	1	qualified	58	36	19.8	0.65	11	0.66							1		41182	100000	Low risk	Low risk	Low risk	Low risk	yes	no	normal
1771	Hangzhou Women’s Hospital	Combined screening	Two screening in STS	109	49	26.5	crlcycle	0	0	1	qualified	53	17	58.1	1.69	36.7	1.56							1.4		35946	100000	Low risk	Low risk	Low risk	Low risk	yes	no	normal
1772	Hangzhou Women’s Hospital	Combined screening	Two screening in STS	125	57	26.94	crlcycle	0	0	1	qualified	66.7	40	42.5	1.04	36.5	3.24							1		7564	100000	Low risk	Low risk	Low risk	Low risk	yes	no	normal
1773	Hangzhou Women’s Hospital	Combined screening	Two screening in STS	128	53	28.5	crlcycle	0	0	1	qualified	64	42	46.5	1.02	12.2	1.09							1		32036	100000	Low risk	Low risk	Low risk	Low risk	yes	no	normal
1774	Hangzhou Women’s Hospital	Combined screening	Two screening in STS	113	75	30.51	crlcycle	0	0	1	qualified	66.2	34	25.1	0.94	10.5	0.78							1.4		28210	100000	Low risk	Low risk	Low risk	Low risk	yes	no	normal
1775	Hangzhou Women’s Hospital	Combined screening	Two screening in STS	116	50	23.43	crlcycle	0	0	1	qualified	60.9	34	32.9	0.86	19.5	1.14							1.3		22672	100000	Low risk	Low risk	Low risk	Low risk	yes	no	normal
1776	Hangzhou Women’s Hospital	Combined screening	Two screening in STS	119	49	29.23	crlcycle	0	0	1	qualified	57	40	35.8	0.87	10.7	0.69							1.5		27132	100000	Low risk	Low risk	Low risk	Low risk	yes	no	normal
1777	Hangzhou Women’s Hospital	Combined screening	Two screening in STS	117	51	27.92	crlcycle	0	0	1	qualified	67.1	40	29.9	0.78	24	1.49							1.2		6364	100000	Low risk	Low risk	Low risk	Low risk	yes	no	normal
1778	Hangzhou Women’s Hospital	Combined screening	Two screening in STS	120	60	28.35	crlcycle	0	0	1	qualified	66	36	27.6	0.76	11.9	0.94							1.6		22017	100000	Low risk	Low risk	Low risk	Low risk	yes	no	normal
1779	Hangzhou Women’s Hospital	Second trimester screening	Two screening in STS	121	46	32.14	lmpcycle	0	0	1	qualified		37	48.4	1.1	39.3	2.63									355	80614	intermediate risk	Low risk	Low risk	intermediate risk	no	no	normal
1780	Hangzhou Women’s Hospital	Second trimester screening	Two screening in STS	112	51	22.95	lmpcycle	0	0	1	qualified		35	22.2	0.63	13.5	0.67									3697	16429	Low risk	Low risk	Low risk	Low risk	no	no	normal
1781	Hangzhou Women’s Hospital	Second trimester screening	Two screening in STS	118	53	28.91	lmpcycle	0	0	1	qualified		34	47.4	1.24	5.32	0.35									35215	5852	Low risk	Low risk	Low risk	Low risk	no	no	normal
1782	Hangzhou Women’s Hospital	Second trimester screening	Two screening in STS	118	59	39.23	lmpcycle	0	0	1	qualified		37	54.8	1.56	17.4	1.26									1034	15523	Low risk	Low risk	Low risk	Low risk	no	no	normal
1783	Hangzhou Women’s Hospital	Combined screening	Two screening in STS	115	54.5	26.57	crlcycle	0	0	1	qualified	62	35	21.6	0.61	14.8	0.89							1.6		5949	100000	Low risk	Low risk	Low risk	Low risk	yes	no	normal
1784	Hangzhou Women’s Hospital	Combined screening	Two screening in STS	125	58.5	34.05	crlcycle	0	0	1	qualified	57	37	21.9	0.54	5.62	0.51							1.4		5001	100000	Low risk	Low risk	Low risk	Low risk	yes	no	normal
1785	Hangzhou Women’s Hospital	Second trimester screening	Two screening in STS	113	55	24.85	bpdcycle	0	0	1	qualified		33	34.9	1.03	14.3	0.79									9874	53916	Low risk	Low risk	Low risk	Low risk	no	no	normal
1786	Hangzhou Women’s Hospital	Combined screening	Two screening in STS	122	59	21.62	crlcycle	0	0	1	qualified	66	40	53.6	1.42	11.5	0.96							1.7		50346	100000	Low risk	Low risk	Low risk	Low risk	yes	no	normal
1787	Hangzhou Women’s Hospital	Combined screening	Two screening in STS	119	61.5	30.59	crlcycle	0	0	1	qualified	62	37	86.5	2.49	18.7	1.47							2		10191	100000	Low risk	Low risk	Low risk	Low risk	yes	no	normal
1788	Hangzhou Women’s Hospital	Combined screening	Two screening in STS	121	52.7	31.54	crlcycle	0	0	1	qualified	63.3	35	33.3	0.82	18.1	1.33							1.4		11873	100000	Low risk	Low risk	Low risk	Low risk	yes	no	normal
1789	Hangzhou Women’s Hospital	Combined screening	Two screening in STS	124	59.6	31.22	crlcycle	0	0	1	qualified	70.5	38	47.6	1.22	24.8	2.23							1		6165	100000	Low risk	Low risk	Low risk	Low risk	yes	no	normal
1790	Hangzhou Women’s Hospital	Second trimester screening	Two screening in STS	126	52.4	34.15	lmpcycle	0	0	1	qualified	64	39	63.9	1.45	11.3	0.96									5311	34711	Low risk	Low risk	Low risk	Low risk	no	no	normal
1791	Hangzhou Women’s Hospital	Combined screening	Two screening in STS	122	52.7	30.83	crlcycle	0	0	1	qualified	61.6	38	38.4	0.93	14.6	1.11							1.3		29539	100000	Low risk	Low risk	Low risk	Low risk	yes	no	normal
1792	Hangzhou Women’s Hospital	Combined screening	Two screening in STS	122	56	27.95	lmpcycle	0	0	1	qualified	63	41	30.7	0.78	12.9	1.03									3704	100000	Low risk	Low risk	Low risk	Low risk	yes	no	normal
1793	Hangzhou Women’s Hospital	Combined screening	Two screening in STS	119	59.4	28.69	crlcycle	0	0	1	qualified	56.8	37	66.2	1.86	11.5	0.87							1.3		92759	100000	Low risk	Low risk	Low risk	Low risk	yes	no	normal
1794	Hangzhou Women’s Hospital	Second trimester screening	Two screening in STS	127	56	38.28	crlcycle	0	0	1	qualified	61.5	40	74.7	1.74	16.6	1.52									1017	22997	Low risk	Low risk	Low risk	Low risk	no	no	normal
1795	Hangzhou Women’s Hospital	Second trimester screening	Two screening in STS	131	50.8	27.69	lmpcycle	0	0	1	qualified	57.6	41	37.1	0.75	5.57	0.51									7154	10124	Low risk	Low risk	Low risk	Low risk	no	no	normal
1796	Hangzhou Women’s Hospital	Second trimester screening	Two screening in STS	122	75.5	28.32	lmpcycle	0	0	1	qualified	56	40	29.9	0.96	20	2.14									769	100000	intermediate risk	Low risk	Low risk	intermediate risk	no	no	normal
1797	Hangzhou Women’s Hospital	Second trimester screening	Two screening in STS	117	84	21.25	crlcycle	0	0	1	qualified	54	37	25.6	0.99	5.42	0.54									17502	24448	Low risk	Low risk	Low risk	Low risk	no	no	normal
1798	Hangzhou Women’s Hospital	Combined screening	Two screening in STS	127	47.2	29	crlcycle	0	0	1	qualified	66.6	39	67	1.39	22.3	1.8							1.4		11681	100000	Low risk	Low risk	Low risk	Low risk	yes	no	normal
1799	Hangzhou Women’s Hospital	Second trimester screening	Two screening in STS	126	55	40.36	lmpcycle	0	0	1	qualified	59	41	57.9	1.36	9.26	0.82									1452	5918	Low risk	Low risk	Low risk	Low risk	no	no	normal
1800	Hangzhou Women’s Hospital	Second trimester screening	Two screening in STS	133	62.4	26.55	bpdcycle	0	0	1	qualified		43	32.4	0.74	7.66	0.86									3437	33519	Low risk	Low risk	Low risk	Low risk	no	no	normal
1801	Hangzhou Women’s Hospital	Combined screening	Two screening in STS	120	51.8	34.92	crlcycle	0	0	1	qualified	70	36	49	1.22	28.3	1.99							2.3		765	100000	intermediate risk	Low risk	Low risk	intermediate risk	yes	no	normal
1802	Hangzhou Women’s Hospital	Second trimester screening	Two screening in STS	122	54.4	22.73	lmpcycle	0	0	1	qualified		36	52.1	1.3	30	2.35									1386	100000	Low risk	Low risk	Low risk	Low risk	no	no	normal
1803	Hangzhou Women’s Hospital	Second trimester screening	Two screening in STS	118	53	35.53	bpdcycle	0	0	1	qualified		36	48.4	1.27	26.8	1.78									742	46237	intermediate risk	Low risk	Low risk	intermediate risk	no	no	normal
1804	Hangzhou Women’s Hospital	Combined screening	Two screening in STS	122	65	27.41	crlcycle	0	0	1	qualified	67.3	37	25.5	0.72	7.98	0.73							1.5		29154	100000	Low risk	Low risk	Low risk	Low risk	yes	no	normal
1805	Hangzhou Women’s Hospital	Combined screening	Two screening in STS	117	56	32.88	crlcycle	0	0	1	qualified	52	35	39.8	1.11	11.7	0.78							1		19348	100000	Low risk	Low risk	Low risk	Low risk	yes	no	normal
1806	Hangzhou Women’s Hospital	Combined screening	Two screening in STS	132	56	28.14	crlcycle	0	0	1	qualified	55.6	42	60.6	1.29	4.15	0.41							1.3		100000	100000	Low risk	Low risk	Low risk	Low risk	yes	no	normal
1807	Hangzhou Women’s Hospital	Combined screening	Two screening in STS	126	53	32.09	crlcycle	0	0	1	qualified	68	42	47	1.07	21.3	1.83							1.4		8955	100000	Low risk	Low risk	Low risk	Low risk	yes	no	normal
1808	Hangzhou Women’s Hospital	Combined screening	Two screening in STS	121	58	29.79	crlcycle	0	0	1	qualified	48	40	29.8	0.79	3.91	0.31							1.2		66213	100000	Low risk	Low risk	Low risk	Low risk	yes	no	normal
1809	Hangzhou Women’s Hospital	Combined screening	Two screening in STS	125	51	27.56	crlcycle	0	0	1	qualified	71	41	67.2	1.52	25.1	2.04							1.8		14147	100000	Low risk	Low risk	Low risk	Low risk	yes	no	normal
1810	Hangzhou Women’s Hospital	Combined screening	Two screening in STS	122	65	28.35	crlcycle	0	0	1	qualified	64	41	44.3	1.26	28.9	2.65							1.4		7192	100000	Low risk	Low risk	Low risk	Low risk	yes	no	normal
1811	Hangzhou Women’s Hospital	Combined screening	Two screening in STS	127	49.5	29.94	crlcycle	0	0	1	qualified	64	35	55.2	1.18	8.43	0.7							2		14264	100000	Low risk	Low risk	Low risk	Low risk	yes	no	normal
1812	Hangzhou Women’s Hospital	Combined screening	Two screening in STS	119	49	25.24	crlcycle	0	0	1	qualified	67	36	48.9	1.19	16.7	1.08							1.7		51034	100000	Low risk	Low risk	Low risk	Low risk	yes	no	normal
1813	Hangzhou Women’s Hospital	Second trimester screening	Two screening in STS	122	51	29.02	lmpcycle	0	0	1	qualified		38	31.6	0.75	29.6	2.2									381	67664	intermediate risk	Low risk	Low risk	intermediate risk	no	no	normal
1814	Hangzhou Women’s Hospital	Combined screening	Two screening in STS	120	45.5	25.93	crlcycle	0	0	1	qualified	64	37	50.1	1.15	12.4	0.79							2.4		1407	5800	Low risk	Low risk	Low risk	Low risk	yes	no	normal
1815	Hangzhou Women’s Hospital	Second trimester screening	Two screening in STS	114	44	23.33	lmpcycle	0	0	1	qualified		34	29.3	0.73	16.3	0.8									4258	32785	Low risk	Low risk	Low risk	Low risk	no	no	normal
1816	Hangzhou Women’s Hospital	Combined screening	Two screening in STS	125	60	28.51	crlcycle	0	0	1	qualified	57.7	44	42.4	1.08	5.2	0.48							1.6		38098	33460	Low risk	Low risk	Low risk	Low risk	yes	no	normal
1817	Hangzhou Women’s Hospital	Second trimester screening	Two screening in STS	123	61	27.88	lmpcycle	0	0	1	qualified		41	17.8	0.47	15.3	1.36									377	16721	intermediate risk	Low risk	Low risk	intermediate risk	no	no	normal
1818	Hangzhou Women’s Hospital	Combined screening	Two screening in STS	130	68	26.32	crlcycle	0	0	1	qualified	76.8	39	37.1	0.95	4.23	0.49							1.1		59503	100000	Low risk	Low risk	Low risk	Low risk	yes	no	normal
1819	Hangzhou Women’s Hospital	Combined screening	Two screening in STS	115	64.5	29.74	crlcycle	0	0	1	qualified	57	34	45.8	1.47	7.39	0.51							2.4		7439	100000	Low risk	Low risk	Low risk	Low risk	yes	no	normal
1820	Hangzhou Women’s Hospital	Second trimester screening	Two screening in STS	124	48	28.29	bpdcycle	0	0	1	qualified		39	58.1	1.28	18.5	1.4									4135	100000	Low risk	Low risk	Low risk	Low risk	no	no	normal
1821	Hangzhou Women’s Hospital	Combined screening	Two screening in STS	128	66	35.46	crlcycle	0	0	1	qualified	71.4	40	37.1	0.96	10.1	1.1							1.7		5987	100000	Low risk	Low risk	Low risk	Low risk	yes	no	normal
1822	Hangzhou Women’s Hospital	Combined screening	Two screening in STS	123	48	26.88	crlcycle	0	0	1	qualified	60	36	56.8	1.28	57.9	4.26							1.4		1497	100000	Low risk	Low risk	Low risk	Low risk	yes	no	normal
1823	Hangzhou Women’s Hospital	Combined screening	Two screening in STS	124	56	29.49	crlcycle	0	0	1	qualified	62.1	37	25	0.61	14	1.19							1.2		5299	100000	Low risk	Low risk	Low risk	Low risk	yes	no	normal
1824	Hangzhou Women’s Hospital	Combined screening	Two screening in STS	121	55	28.89	crlcycle	0	0	1	qualified	50	35	36.2	0.92	13.9	1.06							1		76857	100000	Low risk	Low risk	Low risk	Low risk	yes	no	normal
1825	Hangzhou Women’s Hospital	Combined screening	Two screening in STS	125	67.2	30.5	crlcycle	0	0	1	qualified	64	39	29.9	0.83	26.3	2.72							1.8		620	100000	intermediate risk	Low risk	Low risk	intermediate risk	yes	no	normal
1826	Hangzhou Women’s Hospital	Second trimester screening	Two screening in STS	123	56.2	30.19	lmpcycle	0	0	1	qualified		38	48.6	1.22	14.8	1.23									4167	83133	Low risk	Low risk	Low risk	Low risk	no	no	normal
1827	Hangzhou Women’s Hospital	Second trimester screening	Two screening in STS	120	54	25.7	lmpcycle	0	0	1	qualified		36	23.4	0.6	10.7	0.77									2382	17636	Low risk	Low risk	Low risk	Low risk	no	no	normal
1828	Hangzhou Women’s Hospital	Combined screening	Two screening in STS	121	81.5	21.55	crlcycle	0	0	1	qualified	60	37	19.8	0.69	26.2	2.97							1.5		3868	100000	Low risk	Low risk	Low risk	Low risk	yes	no	normal
1829	Hangzhou Women’s Hospital	Second trimester screening	Two screening in STS	126	56.7	37.02	lmpcycle	0	0	1	qualified		41	67.4	1.61	13.8	1.25									1966	26525	Low risk	Low risk	Low risk	Low risk	no	no	normal
1830	Hangzhou Women’s Hospital	Combined screening	Two screening in STS	120	55.5	27.59	crlcycle	0	0	1	qualified	65	34	40.9	1.07	10.5	0.78							1.5		56177	100000	Low risk	Low risk	Low risk	Low risk	yes	no	normal
1831	Hangzhou Women’s Hospital	Combined screening	Two screening in STS	122	51	27.22	crlcycle	0	0	1	qualified	57	40	30.8	0.73	21.3	1.58							2.3		104	28237	High risk	Low risk	Low risk	High risk	yes	no	normal
1832	Hangzhou Women’s Hospital	Second trimester screening	Two screening in STS	122	56	26.66	lmpcycle	0	0	1	qualified		40	49.8	1.27	12.9	1.03									8806	92482	Low risk	Low risk	Low risk	Low risk	no	no	normal
1833	Hangzhou Women’s Hospital	Combined screening	Two screening in STS	121	60	28.66	crlcycle	0	0	1	qualified	73.2	39	24.2	0.66	15.7	1.29							1.4		3380	100000	Low risk	Low risk	Low risk	Low risk	yes	no	normal
1834	Hangzhou Women’s Hospital	Second trimester screening	Two screening in STS	121	60	27.85	lmpcycle	0	0	1	qualified		36	37.2	1.01	11.9	0.98									5558	64672	Low risk	Low risk	Low risk	Low risk	no	no	normal
1835	Hangzhou Women’s Hospital	Second trimester screening	Two screening in STS	120	49	31.41	lmpcycle	0	0	1	qualified		37	45.2	1.08	24.4	1.65									1398	82556	Low risk	Low risk	Low risk	Low risk	no	no	normal
1836	Hangzhou Women’s Hospital	Combined screening	Two screening in STS	132	61.5	32.77	crlcycle	0	0	1	qualified	66	41	50	1.14	12.5	1.37							1.2		28204	100000	Low risk	Low risk	Low risk	Low risk	yes	no	normal
1837	Hangzhou Women’s Hospital	Combined screening	Two screening in STS	113	59	32.12	crlcycle	0	0	1	qualified	34.8	32.8	41.6	1.29	16.4	0.96									5998	100000	Low risk	Low risk	Low risk	Low risk	yes	no	normal
1838	Hangzhou Women’s Hospital	Combined screening	Two screening in STS	121	62.2	26.71	crlcycle	0	0	1	qualified	38.5	39	56.2	1.58	8.93	0.76									60606	100000	Low risk	Low risk	Low risk	Low risk	yes	no	normal
1839	Hangzhou Women’s Hospital	Second trimester screening	Two screening in STS	117	50	30.8	lmpcycle	0	0	1	qualified		34.2	36.2	0.93	16.6	1.01									3139	45016	Low risk	Low risk	Low risk	Low risk	no	no	normal
1840	Hangzhou Women’s Hospital	Combined screening	Two screening in STS	122	55	34.28	lmpcycle	0	0	1	qualified	30	42	65.1	1.64	25.5	2.01									8476	100000	Low risk	Low risk	Low risk	Low risk	yes	no	normal
1841	Hangzhou Women’s Hospital	Combined screening	Two screening in STS	123	62	31.09	lmpcycle	0	0	1	qualified	41	37	23.2	0.62	12	1.08									364	23461	intermediate risk	Low risk	Low risk	intermediate risk	yes	no	normal
1842	Hangzhou Women’s Hospital	Combined screening	Two screening in STS	114	42	25.51	assistantwaycycle	0	0	1	qualified	59.1	35	37.8	0.91	43.6	1.87							1		9808	100000	Low risk	Low risk	Low risk	Low risk	yes	no	normal
1843	Hangzhou Women’s Hospital	Combined screening	Two screening in STS	110	86.9	31.62	crlcycle	0	0	1	qualified	47	33.1	43.6	1.98	16.7	1.29							1.2		69078	100000	Low risk	Low risk	Low risk	Low risk	yes	no	normal
1844	Hangzhou Women’s Hospital	Combined screening	Two screening in STS	128	51	35.27	crlcycle	0	0	1	qualified	63.4	41.3	37.7	0.81	6.66	0.58							1.3		13916	100000	Low risk	Low risk	Low risk	Low risk	yes	no	normal
1845	Hangzhou Women’s Hospital	Combined screening	Two screening in STS	119	51	21.83	lmpcycle	0	0	1	qualified	56.8	33	30.9	0.77	9.72	0.65									7650	100000	Low risk	Low risk	Low risk	Low risk	yes	no	normal
1846	Hangzhou Women’s Hospital	Combined screening	Two screening in STS	127	58	31.46	crlcycle	0	0	1	qualified	59	40.5	52.2	1.25	15.2	1.44							1.2		71970	100000	Low risk	Low risk	Low risk	Low risk	yes	no	normal
1847	Hangzhou Women’s Hospital	Combined screening	Two screening in STS	129	67.5	26.88	lmpcycle	0	0	1	qualified	38	38	40.2	1.04	11.2	1.27									6006	100000	Low risk	Low risk	Low risk	Low risk	yes	no	normal
1848	Hangzhou Women’s Hospital	Second trimester screening	Two screening in STS	124	69	41.09	lmpcycle	0	0	1	qualified		41	44.1	1.27	15.9	1.64									230	11146	High risk	Low risk	Low risk	High risk	no	no	normal
1849	Hangzhou Women’s Hospital	Combined screening	Two screening in STS	118	72	32.59	lmpcycle	0	0	1	qualified	35	34	36.7	1.22	17.5	1.54									11431	100000	Low risk	Low risk	Low risk	Low risk	yes	no	normal
1850	Hangzhou Women’s Hospital	Combined screening	Two screening in STS	117	63	34.85	lmpcycle	0	0	1	qualified	53	35	54.3	1.65	30.8	2.29									3406	100000	Low risk	Low risk	Low risk	Low risk	yes	no	normal
1851	Hangzhou Women’s Hospital	Combined screening	Two screening in STS	117	52	32.18	lmpcycle	0	0	1	qualified	59	36	29.9	0.79	11	0.69									2095	20556	Low risk	Low risk	Low risk	Low risk	yes	no	normal
1852	Hangzhou Women’s Hospital	Combined screening	Two screening in STS	118	64	29.42	crlcycle	0	0	1	qualified	46.6	36.1	31.8	0.96	27.9	2.19							1.3		21788	100000	Low risk	Low risk	Low risk	Low risk	yes	no	normal
1853	Hangzhou Women’s Hospital	Second trimester screening	Two screening in STS	121	70	39.87	lmpcycle	0	0	1	qualified		36.8	50.5	1.56	17.1	1.63									467	16302	intermediate risk	Low risk	Low risk	intermediate risk	no	no	normal
1854	Hangzhou Women’s Hospital	Second trimester screening	Two screening in STS	116	51.5	34.17	lmpcycle	0	0	1	qualified		35.3	33	0.88	27.8	1.67									534	39425	intermediate risk	Low risk	Low risk	intermediate risk	no	no	normal
1855	Hangzhou Women’s Hospital	Combined screening	Two screening in STS	117	69	32.56	crlcycle	0	0	1	qualified	50.6	32.8	41.4	1.35	11	0.89							1.6		7125	100000	Low risk	Low risk	Low risk	Low risk	yes	no	normal
1856	Hangzhou Women’s Hospital	Combined screening	Two screening in STS	115	74.5	29.49	crlcycle	0	0	1	qualified	64	35.2	29.3	1.06	6.27	0.5							1		100000	100000	Low risk	Low risk	Low risk	Low risk	yes	no	normal
1857	Hangzhou Women’s Hospital	Combined screening	Two screening in STS	121	86	29.25	crlcycle	0	0	1	qualified	49	39	49.5	1.83	4.1	0.49							1.5		100000	100000	Low risk	Low risk	Low risk	Low risk	yes	no	normal
1858	Hangzhou Women’s Hospital	Combined screening	Two screening in STS	119	54.8	33.99	crlcycle	0	0	1	qualified	69	34.7	54.3	1.43	16.5	1.17							1.6		14426	100000	Low risk	Low risk	Low risk	Low risk	yes	no	normal
1859	Hangzhou Women’s Hospital	Combined screening	Two screening in STS	110	64.5	32.56	crlcycle	0	0	1	qualified	51	31.5	21.9	0.76	75.7	4.24							2		528	100000	intermediate risk	Low risk	Low risk	intermediate risk	yes	no	normal
1860	Hangzhou Women’s Hospital	Second trimester screening	Two screening in STS	116	56.4	41.83	lmpcycle	0	0	1	qualified		33.7	53.6	1.52	12.6	0.81									1247	4030	Low risk	Low risk	Low risk	Low risk	no	no	normal
1861	Hangzhou Women’s Hospital	Combined screening	Two screening in STS	118	57.3	26.54	crlcycle	0	0	1	qualified	57	33.8	46.2	1.28	40.3	2.86							1.2		8789	100000	Low risk	Low risk	Low risk	Low risk	yes	no	normal
1862	Hangzhou Women’s Hospital	Second trimester screening	Two screening in STS	123	58	30.49	lmpcycle	0	0	1	qualified	72	35.1	60	1.54	12.7	1.08									8386	74695	Low risk	Low risk	Low risk	Low risk	no	no	normal
1863	Hangzhou Women’s Hospital	Second trimester screening	Two screening in STS	119	64	28.58	lmpcycle	0	0	1	qualified	54	33.8	47.9	1.42	25.9	2.11									1675	100000	Low risk	Low risk	Low risk	Low risk	no	no	normal
1864	Hangzhou Women’s Hospital	Combined screening	Two screening in STS	120	48.6	34.58	crlcycle	0	0	1	qualified	69	36.5	49.5	1.18	13.7	0.92							1.6		23493	100000	Low risk	Low risk	Low risk	Low risk	yes	no	normal
1865	Hangzhou Women’s Hospital	Second trimester screening	Two screening in STS	117	74.4	34.14	lmpcycle	0	0	1	qualified		34.6	36.7	1.28	4.77	0.42									14907	4865	Low risk	Low risk	Low risk	Low risk	no	no	normal
1866	Hangzhou Women’s Hospital	Combined screening	Two screening in STS	120	56	24.56	crlcycle	0	0	1	qualified	73	36.9	34.1	0.9	29.5	2.21							1		1910	100000	Low risk	Low risk	Low risk	Low risk	yes	no	normal
1867	Hangzhou Women’s Hospital	Second trimester screening	Two screening in STS	117	47.3	34.52	lmpcycle	0	0	1	qualified	61	32	51.5	1.27	12.6	0.74									6183	19223	Low risk	Low risk	Low risk	Low risk	no	no	normal
1868	Hangzhou Women’s Hospital	Second trimester screening	Two screening in STS	115	55.2	35.12	lmpcycle	0	0	1	qualified	65	35	36.1	1.03	24.7	1.5									807	37813	intermediate risk	Low risk	Low risk	intermediate risk	no	no	normal
1869	Hangzhou Women’s Hospital	Second trimester screening	Two screening in STS	116	64.1	30.79	lmpcycle	0	0	1	qualified		36	27.5	0.86	14.3	1.03									2514	41252	Low risk	Low risk	Low risk	Low risk	no	no	normal
1870	Hangzhou Women’s Hospital	Combined screening	Two screening in STS	115	43	32	crlcycle	0	0	1	qualified	60	30	33.6	0.81	25.8	1.31							1.1		46500	100000	Low risk	Low risk	Low risk	Low risk	yes	no	normal
1871	Hangzhou Women’s Hospital	Second trimester screening	Two screening in STS	114	61.7	27.79	lmpcycle	0	0	1	qualified		31	18.3	0.57	29.3	1.88									321	37760	intermediate risk	Low risk	Low risk	intermediate risk	no	no	normal
1872	Hangzhou Women’s Hospital	Second trimester screening	Two screening in STS	120	65.8	31.63	lmpcycle	0	0	1	qualified	62	39	80	2.39	12.5	1.08									14632	49444	Low risk	Low risk	Low risk	Low risk	no	no	normal
1873	Hangzhou Women’s Hospital	Second trimester screening	Two screening in STS	112	49.6	25.76	lmpcycle	0	0	1	qualified	48	15	39.1	1.09	39.6	1.94									1522	100000	Low risk	Low risk	Low risk	Low risk	no	no	normal
1874	Hangzhou Women’s Hospital	Second trimester screening	Two screening in STS	118	48.7	27.46	crlcycle	0	0	1	qualified	70	22	36.2	0.9	16.3	1.01									3972	59221	Low risk	Low risk	Low risk	Low risk	no	no	normal
1875	Hangzhou Women’s Hospital	Combined screening	Two screening in STS	118	54.2	26.81	crlcycle	0	0	1	qualified	60	19	34.2	0.91	16.2	1.09							1.4		32955	100000	Low risk	Low risk	Low risk	Low risk	yes	no	normal
1876	Hangzhou Women’s Hospital	Second trimester screening	Two screening in STS	121	52	22.6	lmpcycle	0	0	1	qualified		37	39.2	0.96	17.8	1.3									3436	100000	Low risk	Low risk	Low risk	Low risk	no	no	normal
1877	Hangzhou Women’s Hospital	Combined screening	Two screening in STS	119	61.4	33.93	crlcycle	0	0	1	qualified	54	38	38.9	1.12	5.94	0.46							1.4		40944	100000	Low risk	Low risk	Low risk	Low risk	yes	no	normal
1878	Hangzhou Women’s Hospital	Second trimester screening	Two screening in STS	121	55	36.13	lmpcycle	0	0	1	qualified		35	50.8	1.3	9.79	0.74									4477	14052	Low risk	Low risk	Low risk	Low risk	no	no	normal
1879	Hangzhou Women’s Hospital	Second trimester screening	Two screening in STS	116	64.6	38.41	lmpcycle	0	0	1	qualified		36	61.5	1.94	20.2	1.47									1269	20593	Low risk	Low risk	Low risk	Low risk	no	no	normal
1880	Hangzhou Women’s Hospital	Combined screening	Two screening in STS	119	53.2	28.55	crlcycle	0	0	1	qualified	55	38	28.4	0.73	19	1.31							1.1		10331	100000	Low risk	Low risk	Low risk	Low risk	yes	no	normal
1881	Hangzhou Women’s Hospital	Combined screening	Two screening in STS	118	41.2	25.2	crlcycle	0	0	1	qualified	65	38	89.2	1.99	11.1	0.62							1.2		100000	100000	Low risk	Low risk	Low risk	Low risk	yes	no	normal
1882	Hangzhou Women’s Hospital	Second trimester screening	Two screening in STS	112	66.6	39.46	lmpcycle	0	0	1	qualified		34	36.5	1.27	9.29	0.58									2744	3562	Low risk	Low risk	Low risk	Low risk	no	no	normal
1883	Hangzhou Women’s Hospital	Second trimester screening	Two screening in STS	118	77.5	25.77	lmpcycle	0	0	1	qualified		37	27.5	0.97	22.8	2.18									879	100000	intermediate risk	Low risk	Low risk	intermediate risk	no	no	normal
[truncated: 199,843+ more rows]
